# Supplementary material for: Which government policies to create sustainable food systems have the potential to simultaneously address undernutrition, obesity and environmental sustainability?
Source: Global Health. 2024 Jul 27;20:56. doi: 10.1186/s12992-024-01060-w (PMC11282665; doi:10.1186/s12992-024-01060-w)
Supplement: Supplementary file 1 — Supplementary Material 1. [file 12992_2024_1060_MOESM1_ESM.xlsx]

## Sheet: Sources
#	Document type	Year	TITLE	Author(s)
1	Report	2021	2021 Global Food Policy Report: Transforming Food Systems After COVID-19	IFPRI
2	Report	2021	Walking the talk: healthy & sustainable food system through aligned, evidence based communication & policy	FAO-Be and EUFIC
3	Guidelines	2021	Committee on World Food Security Voluntary Guidelines on Food Systems and Nutrition	Committee on World Food Security
4	Call to action	2021	How to transform food systems: 7 calls to action	Global Alliance for the Future of Food
5	Report	2021	Making better policies for food systems	OECD
6	Report	2020	Climate change, desertification, land degradation, sustainable land management, food security, and greenhouse gas fluxes in terrestrial ecosystems	IPCC
7	Report	2020	42 policies and actions to orient food systems towards healthier diets for all	GAIN, City University London, Johns Hopkins University
8	Report	2020	Systemic solutions for healthy food systems: A guide to government action	Global Alliance for the Future of Food
9	Report	2020	Future food systems: for people, our planet and prosperity	Global Panel on Agriculture and Food Systems for Nutrition
10	Paper	2020	Policies for encouraging healthier food choices	OECD - Giner, C. and J. Brooks
11	Report	2020	Plating up progress: Pathways for a healthy, just and sustainable food system during a global pandemic	The Nutrition Foundation
12	Paper	2020	Five priorities to operationalize the EAT–Lancet Commission report	Béné et al
13	Guidelines	2019	Sustainable Healthy Diets: Guiding Principles	FAO / WHO
14	Report	2019	The Lancet Commission Global Syndemic report	Lancet Commission on Obesity/Global Syndemic Commission
15	Report	2019	The EAT-Lancet report	EAT Lancet Commission
16	Report	2019	A menu of actions to shape urban food environments for improved nutrition	GAIN
17	Report	2019	Protecting Children’s Right to a Healthy Food Environment	UNICEF
18	Report	2019	Monitoring Framework Indicators	Milan Urban Food Policy Pact
19	Paper	2019	Double-duty actions: seizing programme and policy opportunities to address malnutrition in all its forms	Hawkes et al
20	Report	2018	Nordic Council of Ministers Solutions Menu - A Nordic guide to sustainable food policy	Nordic Council of Ministers
21	Report	2017	Nutrition and food systems. A report by the High Level Panel of Experts on Food Security and Nutrition of the Committee on World Food Security, Rome.	High Level Panel of Experts on Food Security and Nutrition
22	Report	2016	Future of Food: Shaping the Global Food System to Deliver Improved Nutrition and Health	The World Bank
23	Paper	2013	Monitoring and benchmarking government policies and actions to improve the healthiness of food environments: a proposed Government Healthy Food Environment Policy Index.	Swinburn et al

## Sheet: Merged overview
						Secondary outcomes Recommendations
Domains	Subdomains	Recommendations	Merged recommendations	Proposed policies		Inequalities	Women's empowerment
Food supply chains	General	14
	Food production	86	15	15		22	12
	> Production systems	45	6	6
	> Resources and technology	15	4	4
	> Livelihoods	26	5	5
	Food storage, processing, packaging and distribution	16	6	6		2	1
	Food loss and waste	20	3	3		0	0
	Food trade and investment	19	3	3		5	1
		141	27	27		29	14
Food environments	General	13
	Food composition	12	2	2		3	0
	Food labelling	18	4	4		0	0
	Food promotion	31	2	2		4	5
	Food provision	23	3	3		8	0
	Food retail	26	4	4		0	0
	Food prices	40	4	4		8	0
		150	19	19		23	5
		291	46	46		52	19
