# Supplementary material for: Which government policies to create sustainable food systems have the potential to simultaneously address undernutrition, obesity and environmental sustainability?
Source: Global Health. 2024 Jul 27;20:56. doi: 10.1186/s12992-024-01060-w (PMC11282665; doi:10.1186/s12992-024-01060-w)
Supplement: Supplementary file 3 — Supplementary Material 3. [file 12992_2024_1060_MOESM3_ESM.xlsx]

## Sheet: Initial info
	Respondents
FSC	9
FE	18

## Sheet: FSC
Response ID	Date submitted	Field of expertise	[Sustainable food production systems] [For undernutrition:]	[Sustainable food production systems] [For overnutrition:]	[Sustainable food production systems] [For environmental sustainability:]	[Sustainable food production systems] [For socio-economic inequalities:]	[Sustainable food production systems] [For women's empowerment:]	How effective would it be if implemented by national governments? [For undernutrition:]	How effective would it be if implemented by national governments? [For overnutrition:]	How effective would it be if implemented by national governments? [For environmental sustainability:]	How effective would it be if implemented by national governments? [For socio-economic inequalities:]	How effective would it be if implemented by national governments? [For women's empowerment:]	[Sustainable food production systems] Suggestions or modifications	[Sustainable and regenerative agriculture] [For undernutrition:]	[Sustainable and regenerative agriculture] [For overnutrition:]	[Sustainable and regenerative agriculture] [For environmental sustainability:]	[Sustainable and regenerative agriculture] [For socio-economic inequalities:]	[Sustainable and regenerative agriculture] [For women's empowerment:]	How effective would it be if implemented by national governments? [For undernutrition:]	How effective would it be if implemented by national governments? [For overnutrition:]	How effective would it be if implemented by national governments? [For environmental sustainability:]	How effective would it be if implemented by national governments? [For socio-economic inequalities:]	How effective would it be if implemented by national governments? [For women's empowerment:]	[Sustainable and regenerative agriculture] Suggestions or modifications	[Crops/farms diversification and related agricultural investment] [For undernutrition:]	[Crops/farms diversification and related agricultural investment] [For overnutrition:]	[Crops/farms diversification and related agricultural investment] [For environmental sustainability:]	[Crops/farms diversification and related agricultural investment] [For socio-economic inequalities:]	[Crops/farms diversification and related agricultural investment] [For women's empowerment:]	How effective would it be if implemented by national governments? [For undernutrition:]2	How effective would it be if implemented by national governments? [For overnutrition:]3	How effective would it be if implemented by national governments? [For environmental sustainability:]4	How effective would it be if implemented by national governments? [For socio-economic inequalities:]5	How effective would it be if implemented by national governments? [For women's empowerment:]6	[Crops/farms diversification and related agricultural investment] Suggestions or modifications	[Land use management] [For undernutrition:]	[Land use management] [For overnutrition:]	[Land use management] [For environmental sustainability:]	[Land use management] [For socio-economic inequalities:]	[Land use management] [For women's empowerment:]	How effective would it be if implemented by national governments? [For undernutrition:]7	How effective would it be if implemented by national governments? [For overnutrition:]8	How effective would it be if implemented by national governments? [For environmental sustainability:]9	How effective would it be if implemented by national governments? [For socio-economic inequalities:]10	How effective would it be if implemented by national governments? [For women's empowerment:]11	[Land use management] Suggestions or modifications	[Biodiversity/ecosystem restoration and conservation] [For undernutrition:]	[Biodiversity/ecosystem restoration and conservation] [For overnutrition:]	[Biodiversity/ecosystem restoration and conservation] [For environmental sustainability:]
5	2021-11-05 15:57:21	Public health nutrition	Positive	Neutral	Positive	Positive	Not applicable	Somewhat effective		Effective	Somewhat effective			Positive	Positive	Positive	Positive	Neutral	Somewhat effective	Somewhat effective	Effective	Somewhat effective			Positive	Positive	Positive	Positive	Not applicable	Somewhat effective	Effective	Effective	Somewhat effective			Positive	Neutral	Positive	Positive	Positive	Effective		Effective	Somewhat effective	Somewhat effective		Neutral	Not applicable	Positive
7	2021-11-09 12:34:13	public health nutrition, obesity and NCD prevention, food environments	Positive	Neutral	Positive	Positive	Neutral	Very effective		Very effective	Effective			Positive	Neutral	Positive	Positive	Neutral	Effective		Very effective	Somewhat effective			Neutral	Positive	Positive	Neutral	Neutral		Effective	Very effective			"diverse foods" instead of "diverse food" Maybe this indicator would also be more understandable if it was broken up by bullet points	Positive	Neutral	Positive	Positive	Positive	Very effective		Very effective	Somewhat effective	Somewhat effective		I don't know	I don't know	I don't know
8	2021-11-12 17:52:41	Environmental Sciences	Neutral	Neutral	Positive	Positive	Positive			Very effective	Somewhat effective	Somewhat effective	The effectiveness in socioeconomic inequalities and women's empowerment depends on how is done the collaboration with food producers and their organization, as well as who of these food producers are included. To have a very effective effect on these two issues, these should be include when selecting the collaborations with the food producers. The effectiveness in undernutrition and overnutrition…	Positive	Positive	Positive	Positive	Positive	Effective	Effective	Very effective	Effective	Effective	The effectiveness on undernutrition and overnutrition could be related with 2 strategies: supporting small farmers and systems with plant-based diets, and the benefits will be on the families of those farmers. By supporting those farmers, the nutrition of those families will be improved since agroforestry and plant based diets result in a better nutrition and diverse diet. The effectiveness on so…	Positive	Positive	Positive	Positive	Positive	Very effective	Very effective	Very effective	Very effective	Effective	This will have a strong effect on undernutrition and overnutrition of farmers. For having a possitive effects on the rest of the population, economic and physical access to these diverse food for the rest of the population should also be considered.	Positive	Positive	Positive	Positive	Positive	Somewhat effective	Somewhat effective	Effective	Very effective	Very effective		Positive	Positive	Positive
9	2021-11-15 08:52:37	Nutrition and food systems	I don't know	I don't know	Positive	Neutral	Positive			Effective		Effective	I suggested "I don't know" because I don't think there is enough evidence to suggest a change in either direction or a neutral effect. That is the same for the rest of times that I use "I don't know"	I don't know	I don't know	Positive	I don't know	Positive			Effective		Effective		Positive	I don't know	Positive	Neutral	Positive	Effective		Effective		Effective		Positive	I don't know	Positive	I don't know	Positive	Effective		Effective		Effective		Positive	I don't know	Positive
11	2021-11-17 15:20:19	agricultural and environmental economics + nutrition	Positive	Not applicable	Positive	Positive	Not applicable	Somewhat effective		Very effective	Somewhat effective			Negative	Not applicable	Positive	Positive	Not applicable			Very effective	Somewhat effective			Positive	Positive	Positive	Not applicable	Not applicable	Effective	Somewhat effective	Somewhat effective			Seems a bit 'double barrelled', to combine sustainable practices alongside diversification. Suggest focusing this just on diversification.	Neutral	Not applicable	Positive	Positive	Positive			Somewhat effective	Somewhat effective	Somewhat effective	A bit problematic to state outright that it will empower women then ask whether or not it will empower women...	Not applicable	Not applicable	Positive
13	2021-11-19 16:39:35	political economy & corporate role in food systems	Positive	Neutral	Positive	Positive	Positive	Somewhat effective		Effective	Somewhat effective	Somewhat effective	My sense is that engaging with producers and their organizations on this measure would help to improve agency of food producers, and if the consultation with producers includes women, this will also be positive for their agency, which has positive connections with food security and nutrition, as well as addressing inequalities. Though it really depends on how the efforts are designed and the exte…	Neutral	Neutral	Positive	Positive	Neutral			Somewhat effective	Somewhat effective		I was a bit puzzled by the lumping together of agroecology with things like sustainable intensification - many would say these are not compatible and they have different modalities - hence my mainly neutral impacts, and only somewhat effective for environmental sustainability and addressing inequalities. The reason for these responses is that while agroecology has been shown to have positive envi…	Neutral	Neutral	Positive	Positive	Neutral			Effective	Somewhat effective		These measures seem to be more directed to positive outcomes, though I'm not sure how well they would work re: overnutrition. A more diverse food base could improve diets and address micronutrient deficiencies, but it's not clear how diversification would affect prices, which could have a negative impact on undernutrition - so it's hard to say. Such measures would help with environmental sustaina…	Positive	Neutral	Positive	Positive	Positive	Somewhat effective		Effective	Effective	Effective	The effectiveness for addressing undernutrition depends on which populations in the country are most affected; such policies will help poor producers especially in devleoping countries but may be less effective in industrialized countries where undernutrition is felt most by urban populations. Such policies are likely to improve environmental sustainability and likely will reduce inequities for p…	Neutral	Neutral	Positive
15	2021-12-03 20:43:57	Food systems	Positive	Positive	Positive	Positive	Positive	Very effective	Somewhat effective	Very effective	Effective	Somewhat effective	The "sustainable productivity growth" is a bit awkward wording.	Positive	Positive	Positive	Positive	Positive	Effective	Somewhat effective	Effective	Effective	Somewhat effective		Positive	Positive	Positive	Positive	Positive	Very effective	Very effective	Effective	Very effective	Effective		Positive	Positive	Positive	Positive	Positive	Effective	Somewhat effective	Effective	Very effective	Very effective		I don't know	I don't know	Positive
16	2021-11-25 13:15:09	Sustainability of food system (indicators, measure, dynamics)	Neutral	Neutral	Positive	Neutral	Neutral			Effective				Neutral	Neutral	Positive	Positive	Neutral			Effective	Somewhat effective		Interesting (and surprising to see "agroecology, sustainable intensification" put in the same package as they are usually perceived as based on radically different approaches	Positive	Neutral	Neutral	Neutral	Neutral	Effective					It would have been great (and logical) to see women mentioned in this package - surprising they are not	Positive	Neutral	Positive	Positive	Positive	Effective		Effective	Effective	Effective	one of the most effective package so far	Neutral	Neutral	Positive
18	2021-12-01 15:16:22	sustainability, evaluation, ecological economics, governance	Not applicable	Not applicable	Positive	Neutral	Not applicable			Very effective				Not applicable	Not applicable	Positive	Neutral	Not applicable			Very effective				Not applicable	Not applicable	Positive	Positive	Not applicable			Very effective	Very effective			Not applicable	Not applicable	Positive	Positive	Positive			Very effective	Very effective	Very effective		Not applicable	Not applicable	Positive
[truncated: 256 more columns]

## Sheet: FE
Response ID	Date submitted	Field of expertise	[Reformulation of processed foods] [For undernutrition:]	[Reformulation of processed foods] [For overnutrition:]	[Reformulation of processed foods] [For environmental sustainability:]	[Reformulation of processed foods] [For socio-economic inequalities:]	[Reformulation of processed foods] [For women's empowerment:]	How effective would it be if implemented by national governments? [For undernutrition:]	How effective would it be if implemented by national governments? [For overnutrition:]	How effective would it be if implemented by national governments? [For environmental sustainability:]	How effective would it be if implemented by national governments? [For socio-economic inequalities:]	How effective would it be if implemented by national governments? [For women's empowerment:]	[Reformulation of processed foods] Suggestions or modifications	[Reformulation of out-of-home meals] [For undernutrition:]	[Reformulation of out-of-home meals] [For overnutrition:]	[Reformulation of out-of-home meals] [For environmental sustainability:]	[Reformulation of out-of-home meals] [For socio-economic inequalities:]	[Reformulation of out-of-home meals] [For women's empowerment:]	How effective would it be if implemented by national governments? [For undernutrition:]2	How effective would it be if implemented by national governments? [For overnutrition:]3	How effective would it be if implemented by national governments? [For environmental sustainability:]4	How effective would it be if implemented by national governments? [For socio-economic inequalities:]5	How effective would it be if implemented by national governments? [For women's empowerment:]6	[Reformulation of out-of-home meals] Suggestions or modifications	Additional relevant indicators for food composition	[Codex standards] [For undernutrition:]	[Codex standards] [For overnutrition:]	[Codex standards] [For environmental sustainability:]	[Codex standards] [For socio-economic inequalities:]	[Codex standards] [For women's empowerment:]	How effective would it be if implemented by national governments? [For undernutrition:]7	How effective would it be if implemented by national governments? [For overnutrition:]8	How effective would it be if implemented by national governments? [For environmental sustainability:]9	How effective would it be if implemented by national governments? [For socio-economic inequalities:]10	How effective would it be if implemented by national governments? [For women's empowerment:]11	[Codex standards] Suggestions or modifications	[Evidence-based claim regulations] [For undernutrition:]	[Evidence-based claim regulations] [For overnutrition:]	[Evidence-based claim regulations] [For environmental sustainability:]	[Evidence-based claim regulations] [For socio-economic inequalities:]	[Evidence-based claim regulations] [For women's empowerment:]	How effective would it be if implemented by national governments? [For undernutrition:]12	How effective would it be if implemented by national governments? [For overnutrition:]13	How effective would it be if implemented by national governments? [For environmental sustainability:]14	How effective would it be if implemented by national governments? [For socio-economic inequalities:]15	How effective would it be if implemented by national governments? [For women's empowerment:]16	[Evidence-based claim regulations] Suggestions or modifications	[Front-of pack labeling] [For undernutrition:]	[Front-of pack labeling] [For overnutrition:]
2	2021-11-05 15:39:48	Public health nutrition	Neutral	Positive	Neutral	Neutral	Not applicable		Effective					Neutral	Positive	Neutral	Neutral	Not applicable		Effective						Neutral	Positive	Neutral	Neutral	Not applicable		Effective					Neutral	Positive	Positive	Positive	Not applicable		Effective	Effective	Somewhat effective			Neutral	Positive
3	2021-11-09 11:43:54	public health nutrition, obesity and NCDs prevention, food environments	Not applicable	Positive	Positive	Positive	Neutral		Effective	Somewhat effective	Effective		Should portion sizes also be considered in this indicator?	Not applicable	Positive	Positive	Positive	Neutral		Effective	Somewhat effective	Effective		Should portion sizes also be considered in this indicator?	Just thinking out loud about reducing meat and dairy content in out-of-home meals? So to make them more plant-based.	Not applicable	Positive	Not applicable	Negative	Neutral		Somewhat effective				Since some countries have now added sugar or trans fats on the label, wonder whether this needs to be added (going beyond what is required through Codex)	Not applicable	Positive	Positive	Positive	Neutral		Effective	Effective	Effective		Wonder whether the indicator should specifically mention that regulatory systems needs to include a nutrient profiling system for nutrition and health claims (not sure something similar could be developed for environmental sustainability claims)	Not applicable	Positive
6	2021-11-16 15:22:37	Public health research	Positive	Positive	Not applicable	Negative	Positive	Effective	Very effective			Somewhat effective	For undernutrition indicator the nutrients of concern may have minimal effect on this. Include micro nutrients that may address undernutrition	Not applicable	Positive	Positive	Positive	Not applicable		Very effective	Somewhat effective	Effective		Need for a food composition indicator for undernutrition and list essential nutrients for this particular e.g food fortification		Positive	Positive	Neutral	Positive	Not applicable	Effective	Very effective		Somewhat effective			Positive	Positive	Positive	Neutral	Not applicable	Very effective	Very effective	Very effective				Positive	Positive
7	2021-11-16 15:22:45	Medical Epidemiology and Non communicable diseases	Neutral	Positive	Not applicable	Neutral	Positive		Very effective			Somewhat effective	the content also include micronutrients that may address undernutrition? At the moment the nutrients concern only focus on overnutrition and NCDs.	Not applicable	Positive	Positive	Positive	Not applicable		Very effective	Somewhat effective	Effective			There would be need to have a food composition indicator for undernutrition. It should list essential nutrients and fortification efforts by government	Positive	Positive	Neutral	Positive	Not applicable	Very effective	Very effective		Somewhat effective			Positive	Positive	Positive	Neutral	Not applicable	Very effective	Very effective	Very effective				Positive	Positive
9	2021-11-23 00:30:23	Public health nutrition, food environments, international trade and governance	Positive	Positive	I don't know	I don't know	I don't know	Somewhat effective	Effective				The part on plant-based alternatives currently appears as an afterthought at the end. I suggest referring to these it at the end of the first part, eg: "Food composition targets/standards/restrictions have been established by the government for the content of the nutrients of concern (trans fats, added sugars, salt, saturated fat) in industrially processed foods, including plant-based alternative…	Positive	Positive	I don't know	Positive	I don't know	Somewhat effective	Effective		Somewhat effective				Positive	Positive	I don't know	I don't know	I don't know	Somewhat effective	Somewhat effective				Codex standards are still very low in this regard - basically ingredient list and nutrient declarations must be included except for where it would be inappropriate/impossible in a national context, and most countries now comply with this anyway. We also know that most consumers have low literacy of this information. I don't think this indicator is overly relevant.	Positive	Positive	Positive	I don't know	I don't know	Somewhat effective	Somewhat effective	Somewhat effective				Positive	Positive
11	2021-11-24 06:28:37	Nutrition	Neutral	Positive	Neutral	Positive	I don't know		Effective		Very effective			Neutral	Positive	Neutral	Positive	I don't know		Effective		Very effective				Positive	Positive	Neutral	Negative	Positive	Somewhat effective	Somewhat effective			Somewhat effective		Positive	Positive	Positive	Neutral	I don't know	Somewhat effective	Somewhat effective	Somewhat effective				Neutral	Positive
12	2021-11-26 23:36:49	Food environments	Positive	Positive	Neutral	Positive	Neutral	Effective	Effective		Effective			Positive	Positive	Positive	Positive	Neutral	Effective	Effective	Effective	Effective				Positive	Positive	Positive	Positive	Positive	Effective	Effective	Effective	Effective	Effective		Positive	Positive	Positive	Positive	Neutral	Somewhat effective	Somewhat effective	Somewhat effective	Somewhat effective			Positive	Positive
14	2021-11-29 23:04:35	Nutrition	I don't know	Neutral	Positive	Neutral	Not applicable			Somewhat effective			The level of processing of processed food and the world of food additives really needs to be reevaluated as a whole in my view using new methodology when measuring o-an effect on health, both mental and physical health and understanding better the effect on the microbiota.	Neutral	Neutral	Positive	Positive	Not applicable			Effective	Somewhat effective		For undernutrition higher protein and energy content is one sometimes needed which is not listed.		Positive	Positive	Positive	Neutral	Neutral	Effective	Effective	Effective				I don't know	I don't know	I don't know	I don't know	I don't know						Very hard to do in practice when not knowing the full diet, needs or preferences - demands high nutrition literacy from the consumer	Neutral	Neutral
15	2021-12-01 10:27:53	Food and Nutrition	Positive	Positive	Neutral	Positive	Neutral	Effective	Effective		Somewhat effective			Positive	Positive	Neutral	Neutral	Neutral	Effective	Effective						Positive	Positive	Neutral	Neutral	Neutral	Effective	Effective					Positive	Positive	Positive	Neutral	Neutral	Effective	Effective	Somewhat effective				Positive	Positive
16	2021-12-01 12:01:37	population nutrition	Neutral	Positive	Neutral	Positive	Neutral		Somewhat effective		Somewhat effective		trans fat is quite different to the others because it can be eliminated and it has a powerful effect - the others can only be reduced and will have a weak effect. nutrient maximum values is minimally effective because it only chops off the small numbers of products at the top of the distribution. High and low income country differences too (trans). The plant-based alternatives does not seem to be…	Neutral	Positive	Neutral	Positive	Neutral		Somewhat effective		Somewhat effective		Same uncertainty about plant-based alternatives wording. Does this refer to all out of home meals including from the informal food sector (street food)	consider trans fat separately	Neutral	Positive	Neutral	Neutral	Neutral		Somewhat effective				need a definition of women's empowerment	Positive	Positive	Neutral	Positive	Positive	Somewhat effective	Somewhat effective		Somewhat effective	Somewhat effective	are breast milk substitutes included?	Positive	Positive
17	2021-12-01 14:02:45	public health nutrition	Neutral	Positive	Neutral	Positive	Neutral		Effective		Somewhat effective			Neutral	Positive	Neutral	Neutral	Neutral		Somewhat effective						Neutral	Positive	Neutral	Neutral	Neutral		Somewhat effective					Positive	Positive	Neutral	Positive	Positive	Somewhat effective	Somewhat effective		Somewhat effective	Somewhat effective		Neutral	Positive
18	2021-12-09 06:11:51	Public health Nutrition	Neutral	Positive	Neutral	Positive	Positive		Very effective		Very effective	Somewhat effective		Neutral	Positive	Neutral	Positive	Neutral		Very effective		Effective				Neutral	Positive	Neutral	Positive	Neutral		Very effective		Effective			Positive	Positive	Positive	Positive	Neutral	Effective	Very effective	Effective	Very effective			Neutral	Positive
19	2021-12-09 18:36:57	Public Health nutrition	Neutral	Positive	Neutral	Positive	Neutral		Very effective		Effective			Neutral	Positive	Neutral	Positive	Neutral		Very effective		Effective				Positive	Positive	Neutral	Positive	Neutral	Somewhat effective	Very effective		Effective			Neutral	Positive	Positive	Positive	Neutral		Very effective	Very effective	Effective			Neutral	Positive
20	2021-12-10 03:48:24	Nutrition epidemiology	Neutral	Positive	Positive	Positive	Positive		Very effective	Effective	Effective	Effective		Neutral	Positive	Neutral	Neutral	Positive		Effective			Somewhat effective			Neutral	Neutral	Neutral	Neutral	Neutral							Neutral	Positive	Positive	Positive	Neutral		Somewhat effective	Somewhat effective	Somewhat effective			Positive	Positive
21	2021-12-10 17:21:43	Public Nutrition, Health Economics	Positive	Positive	I don't know	Positive	I don't know	Effective	Very effective		Effective		Should include: added sugar in beverages. Maybe for environmental indicators, the policy should restrict the use of palm oil in industrialized products. It is not very clear for me what is being considered in socio-economic inequalities.	Positive	Positive	I don't know	Positive	I don't know	Effective	Very effective		Effective		Include sugary beverages sold in out-of-home meals. In the case of Latin America, we have a large proportion of out-of-home meals from informal food outlets. I don´t know if this type of street food is being considered.	Labelling also impacts food composition. Subsidies and taxes on food inputs may also impact food composition. for example, a tax on Palm oil or High fructose corn syrup could affect food composition. The existence of country-level food-based dietary guidelines to promote healthy and sustainable food consumption.	I don't know	Positive	I don't know	Positive	Positive		Effective		Somewhat effective	Somewhat effective	I don´t know if the Codex is updated. For example, for infant formula and food for children under three years, the Codex doesn´t consider many types of added sugar. In Mexico we used PAHO model for the front of package labelling regarding nutrient declarations.	Positive	Positive	Positive	Positive	Positive	Very effective	Very effective	Very effective	Effective	Very effective	Food labelling could also include warning labels for excessive critical nutrient content (sodium, added sugar etc) according to a nutrient profile model	Positive	Positive
22	2021-12-13 13:48:19	Epidemiology	Negative	Negative	Neutral	Neutral	Neutral							Negative	Negative	Neutral	Neutral	Neutral								Neutral	Neutral	Neutral	Neutral	Neutral							Positive	Positive	Positive	Positive	Neutral	Somewhat effective	Effective	Effective	Effective			Neutral	Positive
23	2021-12-13 19:27:59	ECONOMICS	Positive	Positive	Not applicable	Positive	Not applicable	Somewhat effective	Very effective		Effective			Positive	Positive	Not applicable	Neutral	Not applicable	Effective	Very effective						Positive	Positive	Not applicable	Positive	Not applicable	Effective	Very effective		Effective			Positive	Positive	Not applicable	Neutral	Not applicable	Very effective	Very effective					Positive	Positive
24	2021-12-20 15:33:06	Public health nutrition, food policy	Positive	Positive	Neutral	Negative	Neutral	Effective	Somewhat effective					Positive	Positive	Negative	Negative	Negative	Effective	Somewhat effective						Positive	Positive	Neutral	Positive	Neutral	Somewhat effective	Effective		Effective			Positive	Positive	Positive	Positive	Positive	Somewhat effective	Very effective	Effective	Effective	Effective		Positive	Positive
[truncated: 169 more columns]

## Sheet: Production
	Sustainable food production systems								Sustainable and regenerative agriculture								Crops/farms diversification and related agricultural investment								Land use management								Biodiversity/ecosystem restoration and conservation								Tariffs and subsidies for sustainable healthy foods								Optimisation of water resources
	Effect					Effectiveness			Effect					Effectiveness			Effect					Effectiveness			Effect					Effectiveness			Effect					Effectiveness			Effect					Effectiveness			Effect
	Positive	Neutral	Negative	I don't know	Not applicable	Very effective	Effective	Somewhat effective	Positive	Neutral	Negative	I don't know	Not applicable	Very effective	Effective	Somewhat effective	Positive	Neutral	Negative	I don't know	Not applicable	Very effective	Effective	Somewhat effective	Positive	Neutral	Negative	I don't know	Not applicable	Very effective	Effective	Somewhat effective	Positive	Neutral	Negative	I don't know	Not applicable	Very effective	Effective	Somewhat effective	Positive	Neutral	Negative	I don't know	Not applicable	Very effective	Effective	Somewhat effective	Positive
Undernutrition	5	2	0	1	1	2	0	3	4	2	1	1	1	0	3	1	6	2	0	0	1	2	3	1	7	1	0	0	1	1	4	2	2	3	0	2	2	0	0	2	3	1	1	3	1	1	1	1	1
Overnutrition	1	5	0	1	2	0	0	1	3	3	0	1	2	0	1	2	5	2	0	1	1	2	2	1	2	4	0	1	2	0	0	2	1	2	0	3	3	0	0	1	5	1	0	2	1	3	2	0	0
Environmental sustainability	9	0	0	0	0	5	4	0	9	0	0	0	0	4	4	1	8	1	0	0	0	3	4	1	9	0	0	0	0	2	6	1	8	0	0	1	0	5	3	0	6	1	0	2	0	1	4	1	9
Socio-economic inequalities	6	3	0	0	0	0	2	4	7	1	0	1	0	0	2	5	5	3	0	0	1	3	0	2	8	0	0	1	0	3	2	3	1	4	0	3	1	1	0	0	3	2	1	3	0	0	2	1	3
Women's empowerment	4	2	0	0	3	0	1	3	3	4	0	0	2	0	2	1	3	3	0	0	3	0	3	0	9	0	0	0	0	3	3	3	2	3	0	2	2	0	1	1	1	2	0	3	3	0	0	1	2
	Positive effect					Negative effect						Positive effect						Negative effect
	Undernutrition	Overnutrition	Environmental sustainability	Socio-economic inequalities	Women's empowerment	Undernutrition	Overnutrition	Environmental sustainability	Socio-economic inequalities	Women's empowerment		Undernutrition	Overnutrition	Environmental sustainability	Socio-economic inequalities	Women's empowerment		Undernutrition	Overnutrition	Environmental sustainability	Socio-economic inequalities	Women's empowerment
Sustainable food production systems	5	1	9	6	4	0	0	0	0	0	Sustainable food production systems	0.555556	0.111111	1	0.666667	0.444444	Sustainable food production systems	0	0	0	0	0
Sustainable and regenerative agriculture	4	3	9	7	3	1	0	0	0	0	Sustainable and regenerative agriculture	0.444444	0.333333	1	0.777778	0.333333	Sustainable and regenerative agriculture	0.111111	0	0	0	0
Crops/farms diversification and related agricultural investment	6	5	8	5	3	0	0	0	0	0	Crops/farms diversification and related agricultural investment	0.666667	0.555556	0.888889	0.555556	0.333333	Crops/farms diversification and related agricultural investment	0	0	0	0	0
Land use management	7	2	9	8	9	0	0	0	0	0	Land use management	0.777778	0.222222	1	0.888889	1	Land use management	0	0	0	0	0
Biodiversity/ecosystem restoration and conservation	2	1	8	1	2	0	0	0	0	0	Biodiversity/ecosystem restoration and conservation	0.222222	0.111111	0.888889	0.111111	0.222222	Biodiversity/ecosystem restoration and conservation	0	0	0	0	0
Tariffs and subsidies for sustainable healthy foods	3	5	6	3	1	1	0	0	1	0	Tariffs and subsidies for sustainable healthy foods	0.333333	0.555556	0.666667	0.333333	0.111111	Tariffs and subsidies for sustainable healthy foods	0.111111	0	0	0.111111	0
Optimisation of water resources	1	0	9	3	2	0	0	0	1	1	Optimisation of water resources	0.111111	0	1	0.333333	0.222222	Optimisation of water resources	0	0	0	0.111111	0.111111
Management of use of fertilisers	1	0	9	0	0	1	0	0	1	0	Management of use of fertilisers	0.111111	0	1	0	0	Management of use of fertilisers	0.111111	0	0	0.111111	0
Farmers access to seeds, innovation and technology	6	2	6	5	3	0	0	0	2	2	Farmers access to seeds, innovation and technology	0.666667	0.222222	0.666667	0.555556	0.333333	Farmers access to seeds, innovation and technology	0	0	0	0.222222	0.222222
Bio-fortification	6	0	0	4	1	0	0	0	0	0	Bio-fortification	0.666667	0	0	0.444444	0.111111	Bio-fortification	0	0	0	0	0
Farmers support and protection	8	3	4	9	5	0	0	0	0	0	Farmers support and protection	0.888889	0.333333	0.444444	1	0.555556	Farmers support and protection	0	0	0	0	0
Women’s empowerment in agriculture	5	3	1	9	9	0	0	0	0	0	Women’s empowerment in agriculture	0.555556	0.333333	0.111111	1	1	Women’s empowerment in agriculture	0	0	0	0	0
Tailored support to rural and urban areas	7	2	4	9	3	0	0	0	0	0	Tailored support to rural and urban areas	0.777778	0.222222	0.444444	1	0.333333	Tailored support to rural and urban areas	0	0	0	0	0
Climate change impact preparedness	3	1	7	6	1	0	0	0	0	0	Climate change impact preparedness	0.333333	0.111111	0.777778	0.666667	0.111111	Climate change impact preparedness	0	0	0	0	0
Land, fisheries and forest rights protection	5	2	7	8	2	0	0	0	0	0	Land, fisheries and forest rights protection	0.555556	0.222222	0.777778	0.888889	0.222222	Land, fisheries and forest rights protection	0	0	0	0	0
	Effectiveness levels															Effectiveness levels - porcentages
	Undernutrition			Overnutrition			Environmental sustainability			Socio-economic inequalities			Women's empowerment				Undernutrition			Overnutrition			Environmental sustainability			Socio-economic inequalities			Women's empowerment
	Very effective	Effective	Somewhat effective	Very effective	Effective	Somewhat effective	Very effective	Effective	Somewhat effective	Very effective	Effective	Somewhat effective	Very effective	Effective	Somewhat effective		Very effective	Effective	Somewhat effective	Very effective	Effective	Somewhat effective	Very effective	Effective	Somewhat effective	Very effective	Effective	Somewhat effective	Very effective	Effective	Somewhat effective
Sustainable food production systems	2	0	3	0	0	1	5	4	0	0	2	4	0	1	3	Sustainable food production systems	0.4	0	0.6	0	0	1	0.555556	0.444444	0	0	0.333333	0.666667	0	0.25	0.75
Sustainable and regenerative agriculture	0	3	1	0	1	2	4	4	1	0	2	5	0	2	1	Sustainable and regenerative agriculture	0	0.75	0.25	0	0.333333	0.666667	0.444444	0.444444	0.111111	0	0.285714	0.714286	0	0.666667	0.333333
Crops/farms diversification and related agricultural investment	2	3	1	2	2	1	3	4	1	3	0	2	0	3	0	Crops/farms diversification and related agricultural investment	0.333333	0.5	0.166667	0.4	0.4	0.2	0.375	0.5	0.125	0.6	0	0.4	0	1	0
Land use management	1	4	2	0	0	2	2	6	1	3	2	3	3	3	3	Land use management	0.142857	0.571429	0.285714	0	0	1	0.222222	0.666667	0.111111	0.375	0.25	0.375	0.333333	0.333333	0.333333
Biodiversity/ecosystem restoration and conservation	0	0	2	0	0	1	5	3	0	1	0	0	0	1	1	Biodiversity/ecosystem restoration and conservation	0	0	1	0	0	1	0.625	0.375	0	1	0	0	0	0.5	0.5
Tariffs and subsidies for sustainable healthy foods	1	1	1	3	2	0	1	4	1	0	2	1	0	0	1	Tariffs and subsidies for sustainable healthy foods	0.333333	0.333333	0.333333	0.6	0.4	0	0.166667	0.666667	0.166667	0	0.666667	0.333333	0	0	1
Optimisation of water resources	0	0	1	0	0	0	4	5	0	0	1	2	1	0	1	Optimisation of water resources	0	0	1	0	0	0	0.444444	0.555556	0	0	0.333333	0.666667	0.5	0	0.5
Management of use of fertilisers	0	0	1	0	0	0	3	5	1	0	0	0	0	0	0	Management of use of fertilisers	0	0	1	0	0	0	0.333333	0.555556	0.111111	0	0	0	0	0	0
Farmers access to seeds, innovation and technology	0	3	3	0	1	1	1	4	1	1	1	3	1	2	0	Farmers access to seeds, innovation and technology	0	0.5	0.5	0	0.5	0.5	0.166667	0.666667	0.166667	0.2	0.2	0.6	0.333333	0.666667	0
Bio-fortification	1	5	0	0	0	0	0	0	0	0	1	3	0	0	1	Bio-fortification	0.166667	0.833333	0	0	0	0	0	0	0	0	0.25	0.75	0	0	1
Farmers support and protection	4	2	2	3	0	0	1	2	1	4	4	1	1	3	1	Farmers support and protection	0.5	0.25	0.25	1	0	0	0.25	0.5	0.25	0.444444	0.444444	0.111111	0.2	0.6	0.2
Women’s empowerment in agriculture	0	3	2	0	2	1	0	0	1	0	8	1	7	2	0	Women’s empowerment in agriculture	0	0.6	0.4	0	0.666667	0.333333	0	0	1	0	0.888889	0.111111	0.777778	0.222222	0
Tailored support to rural and urban areas	4	3	0	1	0	1	0	3	1	3	5	1	0	1	2	Tailored support to rural and urban areas	0.571429	0.428571	0	0.5	0	0.5	0	0.75	0.25	0.333333	0.555556	0.111111	0	0.333333	0.666667
Climate change impact preparedness	1	2	0	0	0	1	3	3	1	1	2	3	0	0	1	Climate change impact preparedness	0.333333	0.666667	0	0	0	1	0.428571	0.428571	0.142857	0.166667	0.333333	0.5	0	0	1
Land, fisheries and forest rights protection	0	3	2	0	1	1	0	3	4	2	4	2	1	1	0	Land, fisheries and forest rights protection	0	0.6	0.4	0	0.5	0.5	0	0.428571	0.571429	0.25	0.5	0.25	0.5	0.5	0
[truncated: 71 more columns]

## Sheet: Storage, etc
	Transport and infrastructure investment								SMEs and start-ups support								Fortification programmes								Social protection mechanism								Employment generation in rural economies								Packaging innovation
	Effect					Effectiveness			Effect					Effectiveness			Effect					Effectiveness			Effect					Effectiveness			Effect					Effectiveness			Effect					Effectiveness
	Positive	Neutral	Negative	I don't know	Not applicable	Very effective	Effective	Somewhat effective	Positive	Neutral	Negative	I don't know	Not applicable	Very effective	Effective	Somewhat effective	Positive	Neutral	Negative	I don't know	Not applicable	Very effective	Effective	Somewhat effective	Positive	Neutral	Negative	I don't know	Not applicable	Very effective	Effective	Somewhat effective	Positive	Neutral	Negative	I don't know	Not applicable	Very effective	Effective	Somewhat effective	Positive	Neutral	Negative	I don't know	Not applicable	Very effective	Effective	Somewhat effective
Undernutrition	8	0	0	0	1	0	4	4	7	0	0	1	1	1	1	5	8	0	0	1	0	2	3	3	8	0	0	1	0	4	4	0	6	0	0	2	1	0	3	3	1	4	1	0	3	0	1	0
Overnutrition	2	3	0	3	1	0	1	1	5	2	0	1	1	1	0	4	3	1	0	3	2	0	0	3	2	4	0	1	2	0	0	2	2	1	0	3	3	0	0	2	0	6	0	0	3	0	0	0
Environmental sustainability	5	3	0	1	0	1	2	2	5	1	0	1	2	0	1	4	0	3	0	2	4	0	0	0	2	3	0	2	2	0	0	2	2	4	0	2	1	0	1	1	8	1	0	0	0	1	5	2
Socio-economic inequalities	9	0	0	0	0	2	7	0	9	0	0	0	0	1	5	3	4	2	0	2	1	1	1	2	6	1	0	1	1	1	4	1	8	0	0	1	0	1	4	3	0	3	3	1	2	0	0	0
Women's empowerment	3	2	0	2	2	1	1	1	4	3	0	0	2	1	1	2	2	2	0	2	3	0	2	0	0	4	0	3	2	0	0	0	2	2	0	3	2	0	1	1	0	2	2	1	4	0	0	0
	Positive effect					Negative effect						Positive effect						Negative effect
	Undernutrition	Overnutrition	Environmental sustainability	Socio-economic inequalities	Women's empowerment	Undernutrition	Overnutrition	Environmental sustainability	Socio-economic inequalities	Women's empowerment		Undernutrition	Overnutrition	Environmental sustainability	Socio-economic inequalities	Women's empowerment		Undernutrition	Overnutrition	Environmental sustainability	Socio-economic inequalities	Women's empowerment
Transport and infrastructure investment	8	2	5	9	3	0	0	0	0	0	Transport and infrastructure investment	0.888889	0.222222	0.555556	1	0.333333	Transport and infrastructure investment	0	0	0	0	0
SMEs and start-ups support	7	5	5	9	4	0	0	0	0	0	SMEs and start-ups support	0.777778	0.555556	0.555556	1	0.444444	SMEs and start-ups support	0	0	0	0	0
Fortification programmes	8	3	0	4	2	0	0	0	0	0	Fortification programmes	0.888889	0.333333	0	0.444444	0.222222	Fortification programmes	0	0	0	0	0
Social protection mechanism	8	2	2	6	0	0	0	0	0	0	Social protection mechanism	0.888889	0.222222	0.222222	0.666667	0	Social protection mechanism	0	0	0	0	0
Employment generation in rural economies	6	2	2	8	2	0	0	0	0	0	Employment generation in rural economies	0.666667	0.222222	0.222222	0.888889	0.222222	Employment generation in rural economies	0	0	0	0	0
Packaging innovation	1	0	8	0	0	1	0	0	3	2	Packaging innovation	0.111111	0	0.888889	0	0	Packaging innovation	0.111111	0	0	0.333333	0.222222
	Effectiveness levels																Effectiveness levels - %
	Undernutrition			Overnutrition			Environmental sustainability			Socio-economic inequalities			Women's empowerment				Undernutrition			Overnutrition			Environmental sustainability			Socio-economic inequalities			Women's empowerment
	Very effective	Effective	Somewhat effective	Very effective	Effective	Somewhat effective	Very effective	Effective	Somewhat effective	Very effective	Effective	Somewhat effective	Very effective	Effective	Somewhat effective		Very effective	Effective	Somewhat effective	Very effective	Effective	Somewhat effective	Very effective	Effective	Somewhat effective	Very effective	Effective	Somewhat effective	Very effective	Effective	Somewhat effective
Transport and infrastructure investment	0	4	4	0	1	1	1	2	2	2	7	0	1	1	1	Transport and infrastructure investment	0	0.5	0.5	0	0.5	0.5	0.2	0.4	0.4	0.222222	0.777778	0	0.333333	0.333333	0.333333
SMEs and start-ups support	1	1	5	1	0	4	0	1	4	1	5	3	1	1	2	SMEs and start-ups support	0.142857	0.142857	0.714286	0.2	0	0.8	0	0.2	0.8	0.111111	0.555556	0.333333	0.25	0.25	0.5
Fortification programmes	2	3	3	0	0	3	0	0	0	1	1	2	0	2	0	Fortification programmes	0.25	0.375	0.375	0	0	1	0	0	0	0.25	0.25	0.5	0	1	0
Social protection mechanism	4	4	0	0	0	2	0	0	2	1	4	1	0	0	0	Social protection mechanism	0.5	0.5	0	0	0	1	0	0	1	0.166667	0.666667	0.166667	0	0	0
Employment generation in rural economies	0	3	3	0	0	2	0	1	1	1	4	3	0	1	1	Employment generation in rural economies	0	0.5	0.5	0	0	1	0	0.5	0.5	0.125	0.5	0.375	0	0.5	0.5
Packaging innovation	0	1	0	0	0	0	1	5	2	0	0	0	0	0	0	Packaging innovation	0	1	0	0	0	0	0.125	0.625	0.25	0	0	0	0	0	0

## Sheet: Loss waste
	Prevention through infrastructure and coordination								Exchange of best practices								Regulation framework at retail level
	Effect					Effectiveness			Effect					Effectiveness			Effect					Effectiveness
	Positive	Neutral	Negative	I don't know	Not applicable	Very effective	Effective	Somewhat effective	Positive	Neutral	Negative	I don't know	Not applicable	Very effective	Effective	Somewhat effective	Positive	Neutral	Negative	I don't know	Not applicable	Very effective	Effective	Somewhat effective
Undernutrition	5	1	0	2	1	1	2	2	2	2	0	2	3	0	0	2	3	3	0	2	1	1	1	1
Overnutrition	0	5	0	2	2	0	0	0	0	4	0	2	3	0	0	0	0	5	0	2	2	0	0	0
Environmental sustainability	9	0	0	0	0	3	5	1	7	1	0	1	0	0	2	5	9	0	0	0	0	4	2	3
Socio-economic inequalities	4	4	0	0	1	1	1	2	2	4	0	2	1	0	1	1	3	2	1	2	1	0	1	2
Women's empowerment	6	1	0	2	0	1	3	2	0	4	0	2	3	0	0	0	0	3	0	3	3	0	0	0
	Positive effect					Negative effect						Positive effect						Negative effect
	Undernutrition	Overnutrition	Environmental sustainability	Socio-economic inequalities	Women's empowerment	Undernutrition	Overnutrition	Environmental sustainability	Socio-economic inequalities	Women's empowerment		Undernutrition	Overnutrition	Environmental sustainability	Socio-economic inequalities	Women's empowerment		Undernutrition	Overnutrition	Environmental sustainability	Socio-economic inequalities	Women's empowerment
Prevention through infrastructure and coordination	5	0	9	4	6	0	0	0	0	0	Prevention through infrastructure and coordination	0.555556	0	1	0.444444	0.666667	Prevention through infrastructure and coordination	0	0	0	0	0
Exchange of best practices	2	0	7	2	0	0	0	0	0	0	Exchange of best practices	0.222222	0	0.777778	0.222222	0	Exchange of best practices	0	0	0	0	0
Regulation framework at retail level	3	0	9	3	0	0	0	0	1	0	Regulation framework at retail level	0.333333	0	1	0.333333	0	Regulation framework at retail level	0	0	0	0.111111	0
	Effectiveness levels																Effectiveness levels - %
	Undernutrition			Overnutrition			Environmental sustainability			Socio-economic inequalities			Women's empowerment				Undernutrition			Overnutrition			Environmental sustainability			Socio-economic inequalities			Women's empowerment
	Very effective	Effective	Somewhat effective	Very effective	Effective	Somewhat effective	Very effective	Effective	Somewhat effective	Very effective	Effective	Somewhat effective	Very effective	Effective	Somewhat effective		Very effective	Effective	Somewhat effective	Very effective	Effective	Somewhat effective	Very effective	Effective	Somewhat effective	Very effective	Effective	Somewhat effective	Very effective	Effective	Somewhat effective
Prevention through infrastructure and coordination	1	2	2	0	0	0	3	5	1	1	1	2	1	3	2	Prevention through infrastructure and coordination	0.2	0.4	0.4	0	0	0	0.333333	0.555556	0.111111	0.25	0.25	0.5	0.166667	0.5	0.333333
Exchange of best practices	0	0	2	0	0	0	0	2	5	0	1	1	0	0	0	Exchange of best practices	0	0	1	0	0	0	0	0.285714	0.714286	0	0.5	0.5	0	0	0
Regulation framework at retail level	1	1	1	0	0	0	4	2	3	0	1	2	0	0	0	Regulation framework at retail level	0.333333	0.333333	0.333333	0	0	0	0.444444	0.222222	0.333333	0	0.333333	0.666667	0	0	0

## Sheet: Trade
	TIA risk impact assessment								Use of resources								Regulatory capacity protection
	Effect					Effectiveness			Effect					Effectiveness			Effect					Effectiveness
	Positive	Neutral	Negative	I don't know	Not applicable	Very effective	Effective	Somewhat effective	Positive	Neutral	Negative	I don't know	Not applicable	Very effective	Effective	Somewhat effective	Positive	Neutral	Negative	I don't know	Not applicable	Very effective	Effective	Somewhat effective
Undernutrition	5	2	0	1	1	0	3	2	4	2	0	2	1	0	2	2	6	2	0	1	0	0	3	3
Overnutrition	5	2	0	1	1	0	4	1	4	2	0	2	1	1	1	2	9	0	0	0	0	3	2	4
Environmental sustainability	6	1	0	2	0	0	5	1	8	1	0	0	0	2	1	5	2	3	0	3	1	0	0	2
Socio-economic inequalities	6	1	0	2	0	0	4	2	5	2	1	1	0	0	1	4	6	1	0	1	1	1	3	2
Women's empowerment	3	2	0	3	1	0	1	2	1	3	1	2	2	0	0	1	2	3	0	3	1	0	1	1
	Positive effect					Negative effect						Positive effect						Negative effect
	Undernutrition	Overnutrition	Environmental sustainability	Socio-economic inequalities	Women's empowerment	Undernutrition	Overnutrition	Environmental sustainability	Socio-economic inequalities	Women's empowerment		Undernutrition	Overnutrition	Environmental sustainability	Socio-economic inequalities	Women's empowerment		Undernutrition	Overnutrition	Environmental sustainability	Socio-economic inequalities	Women's empowerment
TIA risk impact assessment	5	5	6	6	3	0	0	0	0	0	TIA risk impact assessment	0.555556	0.555556	0.666667	0.666667	0.333333	TIA risk impact assessment	0	0	0	0	0
Use of resources	4	4	8	5	1	0	0	0	1	1	Use of resources	0.444444	0.444444	0.888889	0.555556	0.111111	Use of resources	0	0	0	0.111111	0.111111
Regulatory capacity protection	6	9	2	6	2	0	0	0	0	0	Regulatory capacity protection	0.666667	1	0.222222	0.666667	0.222222	Regulatory capacity protection	0	0	0	0	0
	Effectiveness levels																Effectiveness levels - %
	Undernutrition			Overnutrition			Environmental sustainability			Socio-economic inequalities			Women's empowerment				Undernutrition			Overnutrition			Environmental sustainability			Socio-economic inequalities			Women's empowerment
	Very effective	Effective	Somewhat effective	Very effective	Effective	Somewhat effective	Very effective	Effective	Somewhat effective	Very effective	Effective	Somewhat effective	Very effective	Effective	Somewhat effective		Very effective	Effective	Somewhat effective	Very effective	Effective	Somewhat effective	Very effective	Effective	Somewhat effective	Very effective	Effective	Somewhat effective	Very effective	Effective	Somewhat effective
TIA risk impact assessment	0	3	2	0	4	1	0	5	1	0	4	2	0	1	2	TIA risk impact assessment	0	0.6	0.4	0	0.8	0.2	0	0.833333	0.166667	0	0.666667	0.333333	0	0.333333	0.666667
Use of resources	0	2	2	1	1	2	2	1	5	0	1	4	0	0	1	Use of resources	0	0.5	0.5	0.25	0.25	0.5	0.25	0.125	0.625	0	0.2	0.8	0	0	1
Regulatory capacity protection	0	3	3	3	2	4	0	0	2	1	3	2	0	1	1	Regulatory capacity protection	0	0.5	0.5	0.333333	0.222222	0.444444	0	0	1	0.166667	0.5	0.333333	0	0.5	0.5

## Sheet: Supply chains
	Positive effect
	Undernutrition	Overnutrition	Environmental sustainability	Socio-economic inequalities	Women's empowerment	Total	Double or triple duty,
Packaging innovation	0.111111	0	0.888889	0	0	1	0
Management of use of fertilisers	0.111111	0	1	0	0	1.11111	0
Bio-fortification	0.666667	0	0	0.444444	0.111111	1.22222	0
Exchange of best practices	0.222222	0	0.777778	0.222222	0	1.22222	0
Biodiversity/ecosystem restoration and conservation	0.222222	0.111111	0.888889	0.111111	0.222222	1.55556	0
Optimisation of water resources	0.111111	0	1	0.333333	0.222222	1.66667	0
Regulation framework at retail level	0.333333	0	1	0.333333	0	1.66667	0
Fortification programmes	0.888889	0.333333	0	0.444444	0.222222	1.88889	0
Tariffs and subsidies for sustainable healthy foods	0.333333	0.555556	0.666667	0.333333	0.111111	2	2
Climate change impact preparedness	0.333333	0.111111	0.777778	0.666667	0.111111	2	0
Social protection mechanism	0.888889	0.222222	0.222222	0.666667	0	2	0
Employment generation in rural economies	0.666667	0.222222	0.222222	0.888889	0.222222	2.22222	0
Farmers access to seeds, innovation and technology	0.666667	0.222222	0.666667	0.555556	0.333333	2.44444	2+Eq
Use of resources	0.444444	0.444444	0.888889	0.555556	0.111111	2.44444	0
Prevention through infrastructure and coordination	0.555556	0	1	0.444444	0.666667	2.66667	2+WE
Land, fisheries and forest rights protection	0.555556	0.222222	0.777778	0.888889	0.222222	2.66667	2+Eq
Sustainable food production systems	0.555556	0.111111	1	0.666667	0.444444	2.77778	2+Eq
TIA risk impact assessment	0.555556	0.555556	0.666667	0.666667	0.333333	2.77778	3+Eq
Regulatory capacity protection	0.666667	1	0.222222	0.666667	0.222222	2.77778	2+Eq
Tailored support to rural and urban areas	0.777778	0.222222	0.444444	1	0.333333	2.77778	0
Sustainable and regenerative agriculture	0.444444	0.333333	1	0.777778	0.333333	2.88889	2+Eq
Women’s empowerment in agriculture	0.555556	0.333333	0.111111	1	1	3	0
Crops/farms diversification and related agricultural investment	0.666667	0.555556	0.888889	0.555556	0.333333	3	2+Eq
Transport and infrastructure investment	0.888889	0.222222	0.555556	1	0.333333	3	2+Eq
Farmers support and protection	0.888889	0.333333	0.444444	1	0.555556	3.22222	0
SMEs and start-ups support	0.777778	0.555556	0.555556	1	0.444444	3.33333	3+Eq
Land use management	0.777778	0.222222	1	0.888889	1	3.88889	2+Eq
	14.6667	6.88889	17.6667	16.1111	7.88889

## Sheet: Composition
	Reformulation of processed foods								Reformulation of out-of-home meals
	Effect					Effectiveness			Effect					Effectiveness
	Positive	Neutral	Negative	I don't know	Not applicable	Very effective	Effective	Somewhat effective	Positive	Neutral	Negative	I don't know	Not applicable	Very effective	Effective	Somewhat effective
Undernutrition	7	8	1	1	1	0	5	2	6	8	1	0	3	0	5	1
Overnutrition	16	1	1	0	0	7	7	2	16	1	1	0	0	6	7	3
Environmental sustainability	3	10	0	2	3	0	1	2	5	9	1	2	1	0	2	3
Socio-economic inequalities	11	4	2	1	0	2	6	3	11	6	1	0	0	1	7	3
Women's empowerment	4	8	0	3	3	0	1	3	1	8	1	3	5	0	0	1
	Positive effect					Negative effect						Positive effect						Negative effect
	Undernutrition	Overnutrition	Environmental sustainability	Socio-economic inequalities	Women's empowerment	Undernutrition	Overnutrition	Environmental sustainability	Socio-economic inequalities	Women's empowerment		Undernutrition	Overnutrition	Environmental sustainability	Socio-economic inequalities	Women's empowerment		Undernutrition	Overnutrition	Environmental sustainability	Socio-economic inequalities	Women's empowerment
Reformulation of processed foods	7	16	3	11	4	1	1	0	2	0	Reformulation of processed foods	0.388889	0.888889	0.166667	0.611111	0.222222	Reformulation of processed foods	0.0555556	0.0555556	0	0.111111	0
Reformulation of out-of-home meals	6	16	5	11	1	1	1	1	1	1	Reformulation of out-of-home meals	0.333333	0.888889	0.277778	0.611111	0.0555556	Reformulation of out-of-home meals	0.0555556	0.0555556	0.0555556	0.0555556	0.0555556
	Effectiveness levels																Effectiveness levels - %
	Undernutrition			Overnutrition			Environmental sustainability			Socio-economic inequalities			Women's empowerment				Undernutrition			Overnutrition			Environmental sustainability			Socio-economic inequalities			Women's empowerment
	Very effective	Effective	Somewhat effective	Very effective	Effective	Somewhat effective	Very effective	Effective	Somewhat effective	Very effective	Effective	Somewhat effective	Very effective	Effective	Somewhat effective		Very effective	Effective	Somewhat effective	Very effective	Effective	Somewhat effective	Very effective	Effective	Somewhat effective	Very effective	Effective	Somewhat effective	Very effective	Effective	Somewhat effective
Reformulation of processed foods	0	5	2	7	7	2	0	1	2	2	6	3	0	1	3	Reformulation of processed foods	0	0.714286	0.285714	0.4375	0.4375	0.125	0	0.333333	0.666667	0.181818	0.545455	0.272727	0	0.25	0.75
Reformulation of out-of-home meals	0	5	1	6	7	3	0	2	3	1	7	3	0	0	1	Reformulation of out-of-home meals	0	0.833333	0.166667	0.375	0.4375	0.1875	0	0.4	0.6	0.0909091	0.636364	0.272727	0	0	1

## Sheet: Labelling
	Codex standards								Evidence-based claim regulations								Front-of pack labeling								Quick-service outlets menu labeling
	Effect					Effectiveness			Effect					Effectiveness			Effect					Effectiveness			Effect					Effectiveness
	Positive	Neutral	Negative	I don't know	Not applicable	Very effective	Effective	Somewhat effective	Positive	Neutral	Negative	I don't know	Not applicable	Very effective	Effective	Somewhat effective	Positive	Neutral	Negative	I don't know	Not applicable	Very effective	Effective	Somewhat effective	Positive	Neutral	Negative	I don't know	Not applicable	Very effective	Effective	Somewhat effective
Undernutrition	10	6	0	1	1	1	5	4	13	3	0	1	1	4	2	7	10	7	0	0	1	2	5	3	8	8	0	0	2	2	3	3
Overnutrition	16	2	0	0	0	5	6	5	17	0	0	1	0	7	4	6	17	1	0	0	0	8	8	1	17	1	0	0	0	6	7	4
Environmental sustainability	2	12	0	2	2	0	2	0	14	2	0	1	1	4	5	5	18	0	0	0	0	8	7	3	14	3	0	0	1	6	6	2
Socio-economic inequalities	8	7	2	1	0	0	5	3	11	5	0	2	0	1	5	5	12	6	0	0	0	0	8	4	10	8	0	0	0	2	7	1
Women's empowerment	3	10	0	1	4	0	1	2	4	7	0	3	4	1	1	2	4	7	1	2	4	1	2	1	4	7	1	2	4	1	3	0
	Positive effect					Negative effect						Positive effect						Negative effect
	Undernutrition	Overnutrition	Environmental sustainability	Socio-economic inequalities	Women's empowerment	Undernutrition	Overnutrition	Environmental sustainability	Socio-economic inequalities	Women's empowerment		Undernutrition	Overnutrition	Environmental sustainability	Socio-economic inequalities	Women's empowerment		Undernutrition	Overnutrition	Environmental sustainability	Socio-economic inequalities	Women's empowerment
Codex standards	10	16	2	8	3	0	0	0	2	0	Codex standards	0.555556	0.888889	0.111111	0.444444	0.166667	Codex standards	0	0	0	0.111111	0
Evidence-based claim regulations	13	17	14	11	4	0	0	0	0	0	Evidence-based claim regulations	0.722222	0.944444	0.777778	0.611111	0.222222	Evidence-based claim regulations	0	0	0	0	0
Front-of pack labeling	10	17	18	12	4	0	0	0	0	1	Front-of pack labeling	0.555556	0.944444	1	0.666667	0.222222	Front-of pack labeling	0	0	0	0	0.0555556
Quick-service outlets menu labeling	8	17	14	10	4	0	0	0	0	1	Quick-service outlets menu labeling	0.444444	0.944444	0.777778	0.555556	0.222222	Quick-service outlets menu labeling	0	0	0	0	0.0555556
	Effectiveness levels																Effectiveness levels - %
	Undernutrition			Overnutrition			Environmental sustainability			Socio-economic inequalities			Women's empowerment				Undernutrition			Overnutrition			Environmental sustainability			Socio-economic inequalities			Women's empowerment
	Very effective	Effective	Somewhat effective	Very effective	Effective	Somewhat effective	Very effective	Effective	Somewhat effective	Very effective	Effective	Somewhat effective	Very effective	Effective	Somewhat effective		Very effective	Effective	Somewhat effective	Very effective	Effective	Somewhat effective	Very effective	Effective	Somewhat effective	Very effective	Effective	Somewhat effective	Very effective	Effective	Somewhat effective
Codex standards	1	5	4	5	6	5	0	2	0	0	5	3	0	1	2	Codex standards	0.1	0.5	0.4	0.3125	0.375	0.3125	0	1	0	0	0.625	0.375	0	0.333333	0.666667
Evidence-based claim regulations	4	2	7	7	4	6	4	5	5	1	5	5	1	1	2	Evidence-based claim regulations	0.307692	0.153846	0.538462	0.411765	0.235294	0.352941	0.285714	0.357143	0.357143	0.0909091	0.454545	0.454545	0.25	0.25	0.5
Front-of pack labeling	2	5	3	8	8	1	8	7	3	0	8	4	1	2	1	Front-of pack labeling	0.2	0.5	0.3	0.470588	0.470588	0.0588235	0.444444	0.388889	0.166667	0	0.666667	0.333333	0.25	0.5	0.25
Quick-service outlets menu labeling	2	3	3	6	7	4	6	6	2	2	7	1	1	3	0	Quick-service outlets menu labeling	0.25	0.375	0.375	0.352941	0.411765	0.235294	0.428571	0.428571	0.142857	0.2	0.7	0.1	0.25	0.75	0

[truncated: 5 more sheets: Promotion, Provision, Retail, Prices, Environments]
