# Supplementary material for: Which government policies to create sustainable food systems have the potential to simultaneously address undernutrition, obesity and environmental sustainability?
Source: Global Health. 2024 Jul 27;20:56. doi: 10.1186/s12992-024-01060-w (PMC11282665; doi:10.1186/s12992-024-01060-w)
Supplement: Supplementary file 4 — Supplementary Material 4. [file 12992_2024_1060_MOESM4_ESM.xlsx]

## Sheet: Indicators
Indicators	Summary of feedback received	New proposed indicators	Suggestions	Comments	Discussion points	Double/triple duty potential	Inequalities and WE	Trade-offs	Jurisdiction level (national, local, both)	Global, LMICs, HICs	Europe	Latin America	East Africa	West Africa	Survey	Additional feedback from experts
FOOD SUPPLY CHAINS					• Need to make a decision for "including women and vulnerable populations" - should it be part of the indicators or should be specified as a general thing at the beginning and avoid including them?						• Need to define ‘environmental sustainability’ and the aspects that are monitored within this definition • Need to create more indicators (disaggregated) that are measurable	• Clear need to define “healthy and sustainable foods/diets” and “unhealthy and unsustainable”. Like a NOVA classification • Important to keep in mind that in the “unhealthy foods” definition, food products that substitute healthier products and that therefore those products are unhealthier than the original, they should also be considered as unhealthy (e.g. breastmilk substitutes); and also re d…		• It is important to remember to not use food insecurity but focus on malnutrition (so that it includes micronutrient deficiencies too)		• I think might be worth reiterating is the use of the terms 'healthy', 'unhealthy', 'sustainable' and 'unsustainable'. I think it might be worthwhile having a separate chat with Tim Smits about the use of these terms because he has deep and broad experience on the use of these terms and might be able to provide good guidance on what terms to use. As mentioned, what he has recommended for FEAST i…
FOOD PRODUCTION
GENERAL - Food production indicators					• To make the indicators measurable, information that was specifically related to outcomes ("to prevent food insecurity", "to preserve biodiversity") was removed, specifications will be added to the scope document, but that way the indicator is shorter. This was the case for the Food-EPI, that did not mention "to prevent obesity", but was giving good practice indicators. • Power imbalanced betwee…						• Distribution of power, but also 'added value created' over the different chain-actors is indeed important. • The indicator of biodiversity loss should be included again as it’s essential, as it’s a leg for sustainable actions so it should be included. Otherwise in the long run it will undermine everything. • Clear need to define "farmer" and also make sure there is distinction between land and …	• To make sure that all the indicators are measurable • Inclusive language with regards to women: proposed to remove the “including women” [This first part of the suggestion is only applicable for French and Spanish, not for English. But good to keep in mind] • Try to avoid the term ‘food production” as much as possible and use agriculture (as food production can be confused with the part of proc…	Missing indicators: • Include indicator on youth (young farmers and employment generation) • Bio-fortification should be included back [To check with team/FSAT: technofix?]			• Reading through these documents especially on the food production metrics made me immediately think of our partners in FiBL - they have done a ton of work in this area and might be able to provide some insights from their work? Have you reached out to them? [I will reach out to them] • Several of the indicators in this domain seem to be overlapping (e.g. 1-7, but also among the remaining ones).…
PRODUCT1 | Sustainable food production systems The government ensures that productivity growth is environmentally sustainable, in primary agriculture, in fisheries and throughout the food chain, through protection of sustainable production systems and improving production practices with a focus on environmental sustainability outcomes, in collaboration with food producers, in particular smallhold…	• The main focus of this indicator should be that measures are implemented to ensure environmental sustainability. The idea is not to increase productivity but to make sure that the production system is regenerative. • The part of fisheries is not agri, it’s aquatic, so those two aspects should be left aside (unless we use “agri-food systems” if we want to use the term that includes agriculture a…	PRODUCT1 | Sustainable carbon sequestration practices The government has programmes in place to financially support agroecological practices that enhance natural carbon capture, such as: • Biosequestration practices through agroforestry systems (agrisilvicultural, silvopastoral, agrosylvopastoral) • Afforestation or reforestation practices • Use of cover crops • Organic farming restoration of agr…		Could we use the original PRODUCT1 indicator as an overarching description for the food production domain? Ok! Should we explain what "cover crops" are? [Maybe it can be defined in the scope document if needed, even if the term is generally used] Should agroecology be mentioned in this indicator or is this the only way that this is possible? [There is not a standardised clear definition of agroec…	• Given the close resemblance with PRODUCT2, PRODUCT1&2 were divided into the specific areas described, according to feedback received. • I have divided across different indicators practices related to agroecology, disaggregated into areas (carbon sequestration, soil management, fertilizers, water management, etc)						• Very broad indicator, it feels that it should be broken down to make sure it can be evaluated, not really defined and not quantifiable, not easy to implement • Concern with “productivity growth”, that cannot be sustainable in the way in which it is understood today, and it’s contradictory: or growth, or sustainability (and to keep in mind that productivity growth has a problem in food waste and…	• Productivity growth should be removed, as it feels it’s too economic-based and does not really go in line with sustainability. The idea is not to increase productivity but to make sure that the production system is regenerative. • The part of fisheries is not agri, it’s aquatic, so those two aspects should be left aside (unless we use “agri-food systems” if we want to use the term that includes…	• “in Kenya we shifting towards a household approach empowerment instead of just focusing on empowering one gender. This is in recognition of the different roles played by both gender in food production”. Consider gender as both, not only women	• Very broad indicator, with too general dimensions. Not possible to measure. • The increase in productivity does not necessarily lead to an increase in food security, and therefore to a reduction in undernutrition. If there is an increase in the productivity but that is used to be exported to other countries, it does not necessarily have an impact on the nutrition status of the population. • Wha…	• Too vague, it is implied other indicators. Not clear how to measure it. It should be more specified in bullets. • Lenguaje incluyente, Cambiar pequeños propietarios por producción a pequeña y mediana escala. No centrarse únicamente en la productividad, sino en la producción de alimentos sanos, de producción local, ancestrales.	• I found that a lot of the metrics across Products 1-4 were very tightly linked and could perhaps be condensed further? • Why a focus on productivity “growth” ? In Europe/NA, there does not seem to be a need for growth, rather the opposite. In an agroecological scenario, decreasing rearing and consumption of animals yields less demand for animal feed, hence sufficient space to cultivate crops wi…
		PRODUCT2 | Sustainable fisheries The government has programmes in place to financially support sustainable fisheries (including artisanal fish and other aquatic systems) as part of the national fisheries management policy directives, ensuring that fishing activities carried out by the national fleet are environmentally sustainable. The programmes require fully-documented fisheries taking into acc…		Is the support always financial or could there be nonfinancial support too? Now you have fisheries separate, should there also be an indicator on sustainable agriculture or is that covered under regenerative agriculture below? [To have an indicator just on sustainable agriculture would be too general - similar to the previous PRODUCT1 - as it implies different parts: soil, fertilisers, water, etc…	• We did not have any indicator specific on fisheries, we had it merged with agriculture but usually they are divided (even at EU level: DG AGRI - DG MARE). The issue with this one is that it's country-specific as many countries do not have fisheries.
PRODUCT2 | Sustainable and regenerative agriculture The government supports sustainable agriculture practices and sustainable production methods, such as agroecology, at different steps in the process: o Fostering the adoption of on-farm management practices to optimise efficiency of crop production yields; o Promoting responsible and sustainable production and (when and where possible) reduce th…	• Suggested to disaggregate this into different indicators, each of those bullets (for instance to have one whole indicator on agroforestry practices). • Include that with regenerative agriculture there can be also carbon sequestration, so to include an indicator on that (on regenerative agriculture and one on agroforestry practices) • Many of the measures touch on the importance of protecting th…	PRODUCT3 | Soil management and regenerative agriculture The government has programmes in place to financially support agroecological and regenerative agriculture practices that protect the soil, enhancing its fertility and health: • Sustainable soil remediation methods (bioremediation) • Increase of soil's organic matter content • Nitrogen fixation practices and rotation systems • Crop rotation o…		Is the support always financial or could there be nonfinancial support too? [Yes, but I find it hard to see as these practices require an investment from the farmers and I do not see what type of non-financial incentive the government can give to ensure this]	• Decided to add based on comments from PRODUCT1&2 • To include in the scope document that the practices should be sustainable and rotational grazing systems						• As in the bullet it says pesticides and fertilizers, to add also ‘water use’, as other inputs. (Access to these commodities) • “when and where possible” is too arbitrary: how is that determined and quantifiable in an indicator? The main aim is to keep things in the indicator or topics that need to be discussed with policy-makers: to keep in the loop of discussion • The role of women: can the la…	• “To optimise efficiency of crop production yields” is something related to production growth and lobbyist behind this support this and advocate for monocultures and the use of agro-toxics. The idea is not the efficiency of crop production, but to ensure a sustainability and the sustainable use of natural resources (soils, water, etc) • Instead of including women, say “keeping in mind the gender…	• “In food production systems ,sustainability will be achieved if we dialogue more with communities on their preferences given their biophysical opportunities and dietary habits.” • (when and where possible) pesticides and fertilizers as a stand-alone indicator • This is too focused on crops and specific to crops, separate livestock and fisheries [Taken into account under the indicator on Diversi…	• To remove or reword this sentence “Redesigning production systems by reversing the production focus towards plant-based instead of animal-based proteins.” to take account of the fact that this directive is not applicable to the context of low and middle income countries which have problems of access and inadequate dietary intake of animal protein. • It would be good to remove the agro-forestry …	• Need to include water management, as well as biodiversity aspects. These aspects were excluded as indicators but they should be taken into account when talking about food sustainability and therefore appear in the other indicators. • Cambiar explotaciones por sistemas de producción de alimentos. No sólo aumentar rendimiento, sino calidad de producción con sistemas agroecológicos y regenerativos…	• I think agroecology is great to include here but my one caution on this is that there seem to be dozens of definitions of what agroecology actually constitutes. if you want to use this term, it might be helpful to include the definition you are using (I noted that it wasn't listed in the glossary) Linked to this, it is debated in some circles but I wonder if an explicit mention of 'organic' pro…
		PRODUCT4 | Optimisation of water resources The government requires farmers to integrate sustainable water resource management practices that optimise water resources and agricultural outputs per unit of water (in accordance with their Nationally Determined Contribution to the Paris Agreement, and other relevant national planning instruments).	PRODUCT4 | Optimisation of water resources The government requires farmers to integrate sustainable water resource management practices (e.g. managed aquifer recharge and storage, subsurface waste storage and injection) that optimise water resources and agricultural outputs per unit of water (in accordance with their Nationally Determined Contribution to the Paris Agreement, and other relevant na…	Do we have examples of such policies or practices for farmers that could be put between brackets? Ok!	• Decided to add based on comments from PRODUCT1&2, and merged with previously deleted indicator on freshwater use.
PRODUCT3 | Crops/farms diversification and related agricultural investment The government ensures diversification of crops and animals through production of diverse foods that contribute to healthy diets, including fruits, vegetables, legumes, nuts and seeds, and animal source foods by: o Applying sustainable crop production and natural resource management practices; o Diversifying crops or farm …	• Important to incentivize crop and livestock diversification (https://pubmed.ncbi.nlm.nih.gov/30850539/) • Why do the incentives only go to small farms? Also big multinational ones should be part of the change. • Trade off: Diverse foods may be more expensive • Diversification is also applicable for fisheries and not only agriculture • Include polyculture • Include a part that also mentions poll…	PRODUCT5 | Incentives for diversification The government provides financial incentives to farmers [/fishers] that implement sustainable diversification practices, such as polyculture or crop-livestock integration, in: • Food crops (including neglected and underutilized traditional crops) • Livestock species [• Fisheries: new/emerging finfish species]		Is the support always financial or could there be nonfinancial support too? Same answer as for PRODUCT3	• Decided to add the part of fisheries as this was suggested. However, this is not applicable to many countries. [Country and context-specific] • Trade off: diversified crops may be more expensive Should the part of pollinators also be here? PRODUCT17 covers biodiversity protection						• Why only small farms and not also big farms that should also implement this? Or to add ‘also incentivise small farms’ to show that this is already happening to in big farms but the smallholders do not have enough help for this. • Biodiversity loss should be mentioned here. [as biodiversity loss is an outcome and there is already an added indicator on biodiversity, I will not include this.] • Wo…	• In the part of “Diversifying crops or farm production systems“ include the recuperation of traditional (“ancestral”) foods, to incentivise the crop of plants that were used before and that now, due to modernization, have gotten lost (corn, wheat and rice) • Include the polyculture (to use different types of crops), so make it more obvious in the indicator • Include a part that also mentions pol…	• “Is it also necessary to include market linkages” • Crops proposed to diversify have not had enough research on them • Link with bio-fortification : should be included (climate smart agriculture + micronutrients deficiencies) [To discuss bio-fortification with team/FSAT] • “Food system has a holistic approach. Food system analysis is critical to analyse the relationships in food production syst…	• Rephrase: “The government ensures/ *improves* diversification of crops and animals *production* that contribute to healthy • Rephrase: “Applying sustainable crop *and livestock* production and natural resource management practices”. Because this diversification should be applied to everything (agriculture, livestock, fisheries): can be either disaggregated or added in bullets depending on which…	• Include the aspect of promotion of traditional crops • Quitar pequeñas explotaciones e incluidas aquellas gestionadas por mujeres y poner que favoreciendo a grupos en desigualdad como mujeres y jóvenes.	• What is the difference between bullet point 2 and 3? The last point (on economic access), for example, overlaps with the tariffs and subsidies and the prices indicators. • Add a mention to phasing out harmful subsidies. [Included under PRODUCT5] • This indicators only emphasize crop diversification. However, is is important to incentivize crop AND livestock diversification for the same reasons …
PRODUCT4 | Land use management The government implements coordinated and coherent actions to address desertification, land degradation and food insecurity, involving all relevant stakeholders, through policies that operate across food systems to enable sustainable land-use management, enhanced food security and low-emissions trajectories, such as: o Securing land tenure, payments for ecosystem se…	• This is just land use management, so it should not include food security (food security is something apart, but this indicator should only focus on land use management) • What about fisheries and the new blue? • Standards and certifications can be also included in other areas, why is it only mentioned here? • Many lands are being abandoned due to climate change, so this point could include to f…	PRODUCT6 | Land use management and ecosystem services The government has regulations in place that restricts how land can be used in order to support environmental conservation, by providing: • Guidance on land use that encourages compact development • Financial incentives to farmers in exchange for providing ecosystem services when managing and working the land.	PRODUCT6 | Land use management and ecosystem services The government has regulations in place that restricts how land can be used in order to support environmental conservation, address desertifiation and land degradation, by providing: • Guidance on land use that encourages compact development • Financial incentives to farmers in exchange for providing ecosystem services when managing and workin…		• Decided to rephrase and keep only the part of land use, moving aspects related to land rights to PRODUCTX. • PES can include: carbon sequestration and storage, biodiversity conservation, and/or watershed protection. (scope document) • The part on reusing land abandoned has been included under PRODUCT1 • Standards and certifications: very expensive and bureaucratic, to discuss with team • To che…						• To delete the word food insecurity is it is weird to see it as part of only land use management. • Shouldn’t the part of land use management also include a part of water use management? [Water management is included but as a new indicator] • Standards and certifications can be linked also to other areas so why that’s only mentioned in this indicator? To think if that should be here of maybe in …	• This is just land use management, so it should not include food security (food security is something apart, but this indicator should only focus on land use management) • Many lands are being abandoned due to climate change, so this point could include to facilitate resources for people to be able to go back to their lands and learn how to manage them better • The problem with the payment of us…	• Impacts of food production to nutrition, climate change and trade. The indicators will be critical for policy makers to analyse the existing policies whether in line the food system approach and recommend for review • We need to zone agricultural areas to safeguard our food production systems. • Under land use management we can also add crop rotation on the land. [This has been included but as …	• There is something missing: (after desertification), add *deforestation*, as it’s important for soil health. [This is under soil management indicator] • Disaggregation: The examples given (three bullets) are in very different points that should not be together, can they be divided? This indicator should only be on land use management. It is also hard to measure as an indicator. (the ones that a…	• Asegurar la tenencia de la tierrra para mujeres quienes se quedan a cargo ante la migración de hombres y por no ser poseedoras carecen de apoyos económicos o técnicos. Otra vez sacar a las mujeres de grupos vulnerables. Hablar de certificaciones participativas [To check what are participative certifications]	• The last point (on Reforming subsidies), overlaps with PRODUCT5 • We would think about moving the line about subsidies into indicator 3 or 5, and clarifying the role of the various examples that are highlighted there (as the goal is to address desertification, land degradation and food insecurity), which are more/less controversial and also depend on different actors (i.e. certifications can be…
		PRODUCT7 | Fertilizers The government has programmes in place to reduce (and ideally eliminate) the synthetic use of fertilisers, including: • Targets for reductions of nitrogen and phosphorus discharges • Fertilisers accounting systems • Nitrogen quota systems • Taxes on phosphorus content in feed • Plans to protect groundwater and costal areas from fertilizers' pollution	PRODUCT7 | Fertilizers The government has programmes and regulations in place to reduce (and ideally eliminate) the synthetic use of fertilisers, including: • Targets for reductions of nitrogen and phosphorus discharges • Fertilisers accounting systems • Nitrogen quota systems • Taxes on phosphorus content in feed • Plans to protect groundwater and costal areas from fertilizers' pollution	Here you say programmes and under pesticides regulations, maybe we could say programmes and regulations for both indicators? Ok!	• Decided to include again based on multiple suggestions
		PRODUCT8 | Pesticides The government has national regulations in place that: • Eliminate the use of hazardous chemical pesticides • Promote best practices to minimise the associated risks to human health and the environment when using chemical pesticides • Reduce the overall volume and number of chemical pesticides in use • Financially incentivise farmers to use sustainable prevention techniques …	PRODUCT8 | Pesticides The government has programmes and regulations in place that: • Eliminate the use of hazardous chemical pesticides • Promote best practices to minimise the associated risks to human health and the environment when using chemical pesticides • Reduce the overall volume and number of chemical pesticides in use • Financially incentivise farmers to use sustainable prevention techn…	Would remove the word "national" or "local" from all indicators, just because I would leave that open as it may differ in different contexts, this is more about implementation	• Decided to include based on multiple suggestions
PRODUCT5 | Tariffs and subsidies for sustainable healthy foods The government ensures that any food and/or agriculture subsidies support sustainable farming for sustainable healthy foods, for instance by including grants and non-financial support services for farmers to reduce inefficiencies and promote value of sustainable healthy foods throughout the supply chain. The intent of existing subsidi…	Some of the feedback below is taken also from the old PRODUCT2: • If we are subsidizing ‘sustainable healthy foods’, then subsidies should go to crop diversification, mixed farming and reducing the livestock populations • What happens with farmers/companies that produce soya or mais (so they are considered sustainable and healthy) but they do not produce that for consumers but for animal feed? • …	PRODUCT9 | Subsidies towards sustainable healthy foods The government re-directs subsidies to support crops of which food products contribute to sustainable and healthy diets. These subsidised crops shall be for food products intended for human consumption, and not for animal feed. Subsidies related to livestock production and fisheries need to be considered in specific contexts/countries.	PRODUCT9 | Subsidies towards sustainable healthy foods The government re-directs subsidies to support crops sustainably produced of which food products contribute to sustainable and healthy diets. These subsidised crops shall be for food products intended for human consumption, and not for animal feed. Subsidies related to livestock production and fisheries need to be considered in specific conte…	Should we also add that subsidized crops should be sustainably produced? Ok, let's see how it looks.	• For LMICs livestock and fisheries are still needed, so it's hard to include anything specific to livestock and fisheries. [To check with Stefanie/team] • Re-directs: as current subsidies are not like this. Should it be removed? • To include in scope document: having to be from poly-culture there where we say the conditions of the subsidies.						• If it has a positive impact in obesity and NCDs, this indicator should also have positive impact on undernutrition, as we are talking about healthy diets. It should be therefore perceived triple duty potential and not only double. • Clear need to specify sustainable healthy foods, because some products with beans for instance can be highly processed. Definition of “unsustainable”: complex wordi…	• Include fair payments for ecosystemic services (Sweden is an example of that) [Included under land management indicator] • The part of healthy diets should also include the part of environmental sustainability (e.g. avocados are healthy but not sustainable and usually grown in mono-culture), so the part of it having to be from poly-culture there where we say the conditions of the subsidies. • T…	• If the government works on market linkages and agro-processing to add value less of subsidies may be required. [I don't understand this comment]	• To refer to tariffs in the indicator to be consistent with the indicator heading. The concept appears in the title and not in the text. • Rephrase: “the government subsidises sustainable, local, healthy, nutrient-rich foods (fruits, vegetables, legumes, grains, nuts, eggs and seeds) rather than unhealthy unsustainable foods.” instead of using the verb ‘ensures’. • The part of the example is not…	• Specify more clearly what is meant by unhealthy unsustainable foods, as there are unhealthy foods that are sustainable, and viceversa. • Hablar de alimentos y bebidas ultraprocesados como fuente de desnutrición, obesidad y múltilples enfermades. Obligar a la industria con etiquetados claros no sólo de azúcares, sales y grasas sino también si incluyen organismos genéticamente modificados y el he…	• I think some of the metrics across Products 5-7 might also be aggregated/condensed? • Too much emphasis on “local foods”, too little on what makes the majority of the environmental impact : what is produced (vegetal or animal), and how (organic or not, pasture-based rearing or industrial). If we are subsidizing ‘sustainable healthy foods’, then subsidies should go to crop diversification, mixed…
PRODUCT6 | Farmers access to seeds, innovation and technology The government invests in the access to: o Seeds; o Modern and sustainable technologies and innovation (including digital technologies); o Skill training and capacity development, for farmers/ food producers (including for smallholders and women) to improve the production of quality and nutritious crops through on-farm conventional bre…	• The problem with seeds is that we are losing traditional ascentral seeds, and some of them have been stolen by big companies who have registered and privatised seeds, then creating GMOs and making these privatised seeds very expensive. • The indicator should be more precise and disaggregated into: seeds, and support for sustainable transition. • Do not include GMOs, glyphosate or pesticides und…	PRODUCT10 | Farmers access to traditional seeds The government has programmes in place that protect ancestral, traditional seeds, making them economically accessible to farmers. Ancestral seeds shall be declared as public goods (property of the local community).			• GMO and biofortified seeds [To discuss with team/FSAT] • It was suggested to consider ancestral seeds as common goods to avoid privatisation by the industry - this is a sensitive topic. [To discuss with team/FSAT] • To include in the scope different names for traditional seeds (in French is was described as "semences paysannes"): Farm-saved seed, also known as country seed or old seed, is seed …						• This indicator should be more precise because farmers have access to seeds, that’s not an issue. There are only a few companies in the world that own seeds and there is not a real variety of different ones. Traditional seeds, more diverse sources of seeds. The problem is not on access to seeds, but on the seeds they have that are not sustainable. • GMO seeds? • The part of innovation of regener…	• The problem with seeds is that we are losing traditional ascentral seeds, and some of them have been stolen by big companies who have registered and privatised seeds, then creating GMOs and making these privatised seeds very expensive. Therefore, the government should ensure that ancestral communities are the owners of these seeds, but that they should not be registered and made private. They s…	• ‘Improved’ seeds. • Do the technologies include disruptive agriculture technology? • Can be merged with PRODUCT1: because when we talk about production we need to make sure we talk about seeds. • We can also facilitate access of biofortified seeds to farmers groups [To discuss with team/FSAT]	• To use “seed savings” (semences paysannes): Farm-saved seed, also known as country seed or old seed, is seed that a farmer takes from his harvest for later sowing but which, unlike farm-saved seed, is not first grown from certified seed purchased from a seed company. • What is “on-farm conventional breeding”?	• To include the aspect that subsidies should be for a start-up, but with the idea that the initiatives can become self-sufficient as well (that subsidies are not continuously necessary to keep the initiative alive)- • El gobierno apoya procesos de libre intercambio de semillas como bienes comunes y evita obtentores y apropiación de semillas de comunidades. Formación de habilidades y capacidades …	• This indicator overlaps with PRODUCT7 • Access to land should be present somewhere: here or in the “land management” indicator. [Already included in PRODUCT12] The second line about technologies and innovation is broad and make it seem like technology is only about “high”-tech when it can also be social innovation and low-tech (such as agroecology). Also, knowledge building and research is key.…
		PRODUCT11 | Farmers [and fishers]' support The government supports farmers [/fishers] taking part in the transition towards sustainable food systems, by: • Subsidizing the access to sustainable technologies and innovation (including digital technologies); • Providing skill training and capacity development programmes on sustainable and regenerative practices, and on climate change adaptation • Fi…			• Should the indicator be changed to include a bullet only on farmers and a bullet only on fishers? • Important: the majority of the support from the government in neo-liberalist economies tends to go to big companies. The support should be more important for smallholder farmers.
PRODUCT7 | Farmers support and protection The government implements multisector nutrition-specific and nutrition-sensitive interventions to support farmers, particularly smallholders (including women) during the transition to more sustainable practices, by ensuring appropriate working conditions and social protection programmes, and providing infrastructure, increasing productivity and competitiv…	• Support is not the same as protection, these two dimensions differ, in particular in legislation: to disagreggate • The indicator on support should not only go to smallholder farmers but to everyone • To separate from here the part related to nutrition-sensitive agriculture as that's related to prevent micronutrient deficiencies in country-specific contexts • This is very important for fishers …	PRODUCT12 | Farmers [and fishers]' protection The government has regulations in place to support smallholder farmers [/fishers], ensuring appropriate working conditions, social protection programmes and fair profits. The regulations align producer price and production policies with shifting consumer demand, and farmer [/fisher] incentives to respond to changing market demands.			• Should the indicator be changed to include a bullet only on farmers and a bullet only on fishers? • To specify in the scope that this includes seasonal workers and migrants.						• Nutrition-specific and nutrition-sensitive interventions, what is that? Is that needed and is that the correct term? Why is that used only now, if that’s a term, and not elsewhere in other indicators? Sustainable food production should be equal to nutrition-sensitive. • The sentence is too long so it should be shorten or divided into two indicators. • “The part of providing social protection fo…	• The support should not be divided between smallholders and big agro-business, as in the case of the latter (big scale) they also have a big impact on GHGE and they need support towards the transition. • One thing is the social support to workers, and another one is the support to the transition. The first makes sense that is towards smallholders, but the second should be for everyone. To disagg…	• Triple burden perceived • include e-commerce, online news sites, ride-sharing apps, and GPS systems.	• To disaggregate this indicator into two indicators: (1) Support to farmers (and livestock keepers), (2) Social protection of farmers (and livestock keepers) • This indicators have too many things going on and it would be better to just focus on the support of infrastructure and investment. The second indicator disaggregated from this one should be related to social protection mechanisms, improv…	• Incluidas las mujeres quitar como parche. Protección y servicios de salud, seguridad social a jornaleros y jornaleras agrícolas. Usar lenguaje incluyente Incentivos para agricultura y ganadería para grupos de pequeña y mediana escala especialmente y aleatoriamente grupos de agricultura industrial (quienes tienen todos los recursos)	• Aligning farmer incentives to respond to changing market demands. What does the last part of the last sentence means? • There is a lack of effectiveness of input subsidies to improve smallholder farmers productivity and livelihood.
PRODUCT8 | Women’s empowerment in agriculture The government ensures an enhanced role for women in agriculture by offering them decision-making power, training and education and capacity building to engage with traders, financial services, labour saving technologies and innovation entrepreneurial opportunities across food systems. The government also invests in farmer's knowledge through nutritio…	• The issue of women in agriculture is their social protection and recognition, even if they are involved all across the supply chain (they are not land owners, migration and exploitation, firs ones fired in crises, smaller salary than men doing the same job, lack of women in leadership positions). An in-depth analysis should be made to really understand which are the main issues and from there d…	PRODUCT13 | Support to women's empowerment The government has programmes in place that enhanced the role for women in agriculture [/fisheries] and provides them with: • Income opportunities and sustainable productive resources • Decision-making power in leadership positions • Training and capacity building • Credits/subsidies for sustainable technologies and sustainable innovation • Subdisides fo…			• Should the indicator be changed to include a bullet only on farmers and a bullet only on fishers? • Should the options in bullets be included under scope document and keep the indicator more general in just having programmes/plans to empower women? • It was suggested to include aspect on gender diversity (homosexual farmers). However, it would be misleading to include it here. Should it be incl…						• Women tend to not engage enough in agriculture, so this could be institutionalised. For instance, in Poland, women do not engage enough in agriculture as they have other tasks. Implementation of this point is not possible until women have more independence. • Wording: “offering them decision-making power?” what is that? Women as part of leadership and discussion at every level. “offering” is no…	• The issue of women in agriculture is their social protection and recognition, even if they are involved all across the supply chain (they are not land owners, migration and exploitation, firs ones fired in crises, smaller salary than men doing the same job, lack of women in leadership positions). An in-depth analysis should be made to really understand which are the main issues and from there d…	• What about youth? • Better to keep as an indicator on its own?	• Important to define the decision-making power (in what exactly?). • Rephrase: by offering them decision-making power *(in access to land, water, energy, technology and inputs, etc)*, training and education and capacity building • It’s important to also raise awareness among men, otherwise this indicator will not really achieve women’s empowerment. • The second part of the indicator is important…	• El gobierno desarrolla políticas públicas con enfoque de género para promover la agencia económica y el empoderamiento de las mujeres en el campo Cuidar esto de oportundiades empresariales de innovación porque están ligadas a la revolución verde que ha devastado la tierra, contaminado el agua y matado insectos polinizadores, aparte de dañar la salud humana por el uso excesivo de agrotóxicos en …	• If we wanted to be more coherent with the title of the objective, we could put something in about ensuring women’s access to land through marriage and inheritance (because in some countries women can’t easily inherit land), also access to financial services. Also, what about reproductive rights and access to family planning? Education? Women in local/national decision-making roles?
		PRODUCT14 | Support to young generations The government has programmes in place that give financial and non-financial support to young generations (<40) in agriculture [/fisheries], by: • Providing start-up grants, loans or guarantees (designed to help or advice on how best to enter sustainable farming) • Income support for sustainable technologies and sustainable innovation • Providing capacity …		Not sure if a separate indicator for this is really needed, but we can discuss with the group [I think this one is important and makes sense to keep it as a separate indicator. At EU level, this is one of the CAP’s policies implemented]	• Decided to include based on feedback received • Include in the scope document funds such as: Rural Development programmes • Information based from example from European policies: https://agriculture.ec.europa.eu/common-agricultural-policy/income-support/young-farmers_en
PRODUCT9 | Tailored support to rural areas – Producers The government ensures sufficient nutrition-sensitive agricultural production growth within nutritionally vulnerable population groups (such as women, smallholders and households living in rural and/or remote areas with little access to markets) by highlighting the benefits of saving production for own-consumption.	• Hard to understand, also the link with urban/rural areas and nutrition-sensitive agriculture • Suggested to disaggregate: one on NSA, and other in access to rural areas (the latter is now part of PROCESS) • What is nutrition-sensitive agricultural production growth? It does not sound well and the part of nutrition-sensitive as well as production growth should be removed according to the comment…	PRODUCT15 | Nutrition-sensitive and -specific agriculture The government has in place nutrition-sensitive and nutrition-specific agriculture programmes which assess the local context to address the types and causes of malnutrition, in line with national guidelines.		The way this indicator is now written is fairly general compared to other indicators, can we make it more specific, perhaps through including the part of highlighting the benefits of saving production for own consumption as well? [I would not include it based also on this feedback: "As far as I know, if production for own-consumption is a sensible strategy or not depends very much on the local co…	• Decided to merge PRODUCT9&10 and focus on NSA only, as the support is already included under the new PRODUCT15 • To check with team if this should be kept, given that there are some concerns for NSA-sustainability						• Hard to get: most of the people in rural areas in Europe are not food producers at all, not even for their own consumption. So where would they get their food from? In Europe people in rural areas do not have their own parcels and if they do they plant flowers, not food. • It is not just about highlighting the benefits, but about what in the system is making that so difficult? • What about ensu…	• What is nutrition-sensitive agricultural production growth? It does not sound well and the part of nutrition-sensitive as well as production growth should be removed according to the comments discussed previously. • This point is also confusing as only producing for own-consumption has a repercussion on diet diversity, as there is a lack of crop diversification.	• Also PRODUCT7 had something similar, what’s the difference? Change the title to make sure that it’s not misleading with PRODUCT7 – change the title • Provide incentives for youth to engage in nutrition sensitive agriculture in rural areas and also mobilizing market for their produce	• To add at the end: “and resilience to face shocks". • “The government guarantees an agricultural production that is resilient and nutrition-sensitive across the vulnerable groups”	• Agroquímicos queman cultivos tradicionales y monocultivos contribuyen a que se pierdan muchas especies de variedades; así que proponer agroecología de multicultivos tradicionales	• As far as I know, if production for own-consumption is a sensible strategy or not depends very much on the local context - I think we should be careful not to romanisize small-scale subsistence farming. • Rural infrastructure would be more impactful here. [Included under PROCESS1]
PRODUCT10 | Tailored support to urban areas – Consumers The government supports nutrition-sensitive urban and peri-urban agriculture to ensure the growing provision in urban areas, ensuring that all citizens (including vulnerable populations) have affordable access to nutritious foods.											• This one is considered great, as it’s also a way to ensure access to vulnerable groups. • More pollution in urban areas also related to soil quality, so it can be important to mention. The quality of the soil in urban areas is not good enough to produce food.	• What is nutrition-sensitive agricultural production growth? It does not sound well and the part of nutrition-sensitive as well as production growth should be removed according to the comments discussed previously. • There should be more emphasis in this indicator related to local markets and accessibility (and to also support transport and other intermediaries that make the accessibility possib…	• To add SAFE [out of scope] (also related to chemicals) “to have safe and affordable access to nutritious foods”. • Specify home gardening in urban areas.	• Rephrase: “the growing provision in urban areas *by ensuring that urban and peri-urban areas reserved for cultivation are preserved* and ensuring that all citizens…” • This indicator should also include *storage and* provision	• No existe agricultura urbana y periurbana nutricional o no se entiende qué es eso Hablar de apoyos al campo para agroecología, compras públicas para que lleguen a escuelas, hospitales, oficinas públicas, etc., a precios justos Incentivar comedores públicos con alimentos locales, sanos y a precios accesibles para que la población tenga acceso a alimentos de calidad [Included under PROV1]	• Urban and peri-urban agriculture does not necessarily yield affordable food because production costs are higher (it’s more often very specific crops with high value-add that are grown and mostly sold to higher-income households. Affordable access to nutritious food depends on economic access + physical access + symbolic/cultural barriers. Production is not one of them (as it is generally not ch…
PRODUCT11 | Climate change impact preparedness The government anticipates the impacts of climate change through assisting food producers, and in particular smallholders and women, to protect crops, livestock and their production systems from pests, diseases, weather-related shocks, extreme price volatility through cover crops, weather insurance and renewable energy technologies, to enhance the re…	• The part of “assisting food producers”: is that related to subsidies? The word ‘assist’ is too broad and vague. • Regenerative farming can be very useful for climate change impact preparedness, so it would be interesting to include this here. Also farmers should be aware of the ways of farming to palliate and be prepared for climate change. Not just general citizens. • To add biodiversity loss …			Unsure about this one on whether to exclude or not	• Decided to exclude: I wonder if this one is needed, as it has common points of support to guarantee transition to sustainable practices with PRODUCT11; and the part of climate change crises should be covered under infrastructure support. [To discuss with Stefanie]						• Is 'preparedness' the current policy / literature terminology? In the global CC-context, it strongly resembles 'climate change adaptation' • It mainly depends on what exactly is supported by the policies... (eg. national organized weather insurances or private insurances) • The part of “assisting food producers”: is that related to subsidies? The word ‘assist’ is too broad and vague. • Regenera…	• To add biodiversity loss measures and regenerative agriculture [Included under PRODUCT3 & 17]	• Add something related to “climate smart agriculture” (which includes livestock, fisheries) [Included under PRODUCT1,2 &3] • Double duty perceived: environmental sustainability and undernutrition too	• Rephrase: “weather insurance, renewable energy techniques *and access to climate information*, to enhance…” [Should this part go to Infrastructure support in times of crises/shocks? To check with Stefanie] • To add: early-warning systems • The important thing is to ensure that there is a smart-agriculture for climate resilience [Included under PRODUCT1&3]	• Creo que es fundamental que los temas de cambio climático vayan acompañados de conservación de la biodiversidad. Dado que la biodiversidad es la otra cara del cambio climático, es necesaria la promoción de procesos de restauración y conservación ecológica de la mano con las comunidades. • La agricultura industrial es de las principales emisoras de gases de efecto invernadero, que puede transfor…	No comments
PRODUCT12 | Land, fisheries and forest rights protection The government recognises and respects legitimate tenure right holders and their rights including indigenous peoples, women and local communities with customary tenure systems that exercise self-governance of land, fisheries and forests (as appropriate and in line with national legislation), and protects their traditional, collective knowle…	• Maybe this should be more specific only on rights, title: protecting the right and access of indigenous people to its national resources	PRODUCT16 | Rights protection The government recognises and secures legitimate tenure right holders and their rights with customary tenure systems that exercise self-governance of: • Land • Fisheries • Forests			• This is particularly important for indigenous communities and women (and also for migrants). I will include in the general scope that all the indicators need to be considered under the gender perspective, to avoid having to always include 'women and vulnerable groups', but I wonder if here is enough [To check with Stefanie] • This is a vital topic but I wonder if it should be included (double/t…						• This seems to be a sub-indicator of the land use management one (PRODUCT4), with some overlapping. • It is only the first time that it includes the rights of indigenous and traditional practices, it should also be considered in some other indicators. • Maybe this should be more specific only on rights, title: protecting the right and access of indigenous people to its national resources • It’s …	• Maybe this should be more specific only on rights, title: protecting the right and access of indigenous people to its national resources	No comments	No comments	• In some areas the government has sold the land and right to fish (as there are limits to the quota) to the large industries, and they keep people who wants to make a living of the land or sea away, as they are competing for the same markets. • Incluir también a las comunidades afroamericanas. Además de reconocer y respetar a los legítimos titulares de la tierra, el Estado puede también facilita…	• What defines legitimate? Land tenure for indigenous groups is usually a really political question in practice. ‘As appropriate and in line with national legislation’ would also mean that as long as it is the law it is just?
EXCLUDED | Biodiveristy/ecosystem restoration and conservation The government encourages the adoption of production systems that ensure biodiversity of landscapes, including forests, waters, oceans and coastal seas, other agro-ecosystems and sylvo-pastoral systems, through a zero-expansion policy of new agricultural land, restoring and reforesting degraded land, establishing international land us…		PRODUCT17 | Ecosystem restoration and conservation The government has programmes in place to conserve and protect biodiversity across: • Lands and forests (zero-expansion policy of new agricultural land, restoring and reforesting degraded land) • Waters, oceans and coastal seas (marine protected areas, mangrove forests) adopting a "Half Earth" strategy for biodiversity conservation.			• Decided to include back based on feedback from the four workshops • In the scope document highlight pollinators. • To include in the scope: the global “30 by 30” conservation goal, which aims to protect 30% of the world’s seas and lands by 2030.
EXCLUDED | Optimisation of water resources The government ensures the optimization of agricultural outputs per unit of water, soil, energy, labour and land, in accordance with their Nationally Determined Contribution to the Paris Agreement, and other relevant national planning instruments. In particular, the Government ensures management, control and sustainable use of water resources for agricul…					• Decided to include under PRODUCT4 back based on feedback from the four workshops
EXCLUDED | Management of use of fertilisers The government uses a combination of instruments to reduce fertilisers, including targets for reductions of nitrogen and phosphorus discharges, fertilisers accounting systems, nitrogen quota systems, bans on manure application of bare fields, fertiliser taxes for non-agricultural use, taxes on phosphorus content in feed, agri-environmental schemes and a…					• Decided to include under PRODUCT7 back based on feedback from the four workshops
EXCLUDED | Bio-fortification The government supports bio-fortification programmes for staple (healthy) foods with actions such as improvement of farmers (including smallholders and women) and consumers’ knowledge.					• It was suggested to include by experts in two workshops, however decided to keep excluded as bio-fortification is seen as a techno-fix • To discuss further with the team and see if it should still be included
FOOD STORAGE, PROCESSING, PACKAGING AND DISTRIBUTION
GENERAL - Food storage, processing, packaging and distribution indicators											• Indicators try to achieve too much at once. This makes it very difficult to measure what governments are really doing. Missing indicators: • Maybe missing an indicator about initiatives that support the reduction of food waste [covered under WASTE1]	Missing indicators: • Add an indicator related to shorter food supply chains [Done: PROCESS3] • Add an indicator on storage facilities and infrastructure investment specific for storage. [Done: PROCESS2]
PROCESS1 | Transport and infrastructure investment The government invests in transportation and road infrastructure (e.g. building/ improving roads and bridges, physical markets, transportation and logistical distribution) to ensure the production of smallholder farmers (including women) reaches territorial markets (regional, local) that create opportunities for livelihoods, complemented with imp…	• Clarify in the scope of this indicator: The indicator is very full which makes it difficult to judge if it is about investing in road infrastructure or about increasing farmers opportunities or about delivering safe and nutritious food. • Suggested to be disaggregated: one on transport and one on improved access to information, technology, training and capacity building. • Include fresh fruits …	PROCESS1 | Transport infrastructure investment connecting smallholder farmers with territorial markets The government invests in transportation, road and railway infrastructure to ensure that the local, fresh and diverse production of smallholder farmers reaches territorial markets (urban, peri-urban and rural). A tax exemption on transport costs is given to smallholder/family farmers coupled to …		The part written in red could be mentioned as an example of this type of investment between brackets?	• To include in the scope document: (examples such as building/ improving roads and bridges, physical markets, transportation and logistical distribution) and specifications of healthy and sustainable foods like fruits, vegetables, cereals and beans. However, in some areas it may be needed to have also meat (LMICs) • I think the second part of the indicator (that create opportunities for liveliho…						• Clarify in the scope of this indicator: The indicator is very full which makes it difficult to judge if it is about investing in road infrastructure or about increasing farmers opportunities or about delivering safe and nutritious food => Can leave out the additional effects => Simplify the wording to go back to the essence. • Adapt the indicator so that more relevant to different countries and…	• Triple duty perceived (as accessible food and improved transport across a country can have beneficial effects on healthier diets in rural areas) • Is the train included? In Latin America, as the areas are huge, train is important and also makes the transport more affordable. • Does the part of infrastructure also includes internet? It should (as it helps for health but also production and closi…	• The indicator is clear but there needs to be a focus on further study/gathering more evidence on this to see how transport and infrastructure relates to these outcomes. There is currently a lack of data. • This indicator impacts food access related to both under- and overnutrition and also helps with income for farmers • We should not forget to emphasize the food markets for people in the produ…	• Securite alimentaire : alimentes douvrent etre disponibles. C’est plus important l’accessibilite. This would have an impact in food security and environmental sustainability, but it should not have an impact on obesity/NCDs (double duty). It was also suggested to be important for empowering women and potentially even to ameliorate diets and therefore to improve obesity rates. As this indicator …	• The government provides investment funds and technical support for startups and small- and medium-sized food processing businesses (including for women) to produce and market local healthy and nutritious foods sustainably produced targeted at all the population (including population in rural areas and vulnerable groups) Add trains to modes of transport Trade off, construction of this infrastruc…	No comments
		PROCESS2 | Storage infrastructure investment for smallholder farmers The government invests in storage facilities to be rented at low prices to smallholder farmers, ensuring that their production reaches territorial markets (urban, peri-urban and rural) under food safety standards, covering the costs associated to hygenic practices for food storage and handling prior to selling. Priority is given…		Should this indicator only focus on smallholders or be more general but then say that smallholders should be prioritized?
		PROCESS3 | Shorter food supply chains The government financially supports shorter food supply chains (SFSCs) initiatives that reduce (and ideally eliminate) the number of intermediaries between farmers and consumers. Special focus is given to those coupled to organic farming, agroecology or sustainable agriculture practices • These initiatives include CSAs (Community-Supported Agriculture), on-fa…		only financial support or also other types of support?	• Decided to include based on multiple suggestions • I had a look at some publications and at this policy brief and seemed promising: https://publications.jrc.ec.europa.eu/repository/handle/JRC80420
PROCESS2 | SMEs and startups support The government provides investment funds and technical support for startups and small- and medium-sized food processing businesses (including for women) to produce and market local healthy and nutritious foods sustainably produced targeted at all the population (including population in rural areas and vulnerable groups).	• Proposed to aggregate with PROCESS6 • Currently use the term government; however, funding can also come from other levels (e.g. European level funds to support SMEs) => reformulate to something like ‘the government provides or makes good use of…’ That way the scope is opened up to also include funds coming from other levels. • Include formation and education for young generations at rural level…	PROCESS4 | Support for startups and SMEs producing sustainable healthy foods The government provides (and if already in place, makes good use of) investment funds for startups, small- and medium-sized food businesses that store, process, package and/or handle healthy and sustainable foods, preferably targeted at the local population. At least 15% of the funding is addressed to employment generati…		Not sure that specifying a specific % is needed?	• This indicator is context-dependent: the needs from countries and diets and micronutrients are not the same • Why is it only in the local market and not for exporting? • Include in the scope document funds such as: Rural Development programmes • I added the at least 15% of funding should be given to rural areas or distant locations based on a suggestion by experts from Latin America (on trade),…						• Unclear wording: ‘targeted at all the population’ – Refers to the investment funds or the nutrition? => Unclear. Made assumption that refers to the nutrition that will be produced. However, wondered, why is it then explicitly mentioned there? • Currently use the term government; however, funding can also come from other levels (e.g. European level funds to support SMEs) => reformulate to someth…	• There should be a specific legislation on artisanal process of foods. This would be also beneficial for women’s empowerment. They would not count as SMEs as women work but they do not have a specific room for processing goods and that may be illegal, so their products are not recognised. [Interesting but unsure on were to add it, or if a new indicator should be created, and should be specified …	No comments	• Intéressant et important, surtout la partie pour le soutien des startups pour les jeunes et les femmes au milieu rural. Fournit => crée (to create, to replace the verb) • Impact sur la dénutrition et l’obésité: si on veut qu'il ait un impact sur l'obésité, il faut une partie qui précise "transformation d'aliments sains, nutritifs et durables" • Include formation and education for young generati…	• Clarity of wording- Proposed changes in capital letters The government provides investment funds and technical support for startups and small- and medium-sized food processing businesses (including for women) to produce and market local healthy and nutritious foods THAT ARE sustainably produced AND targeted at the LOCAL population (including RURAL areas and vulnerable groups) Others: Indicator …	No comments
PROCESS3 | Fortification programmes – targeted interventions The government prioritizes diversified diets and establishes clear criteria to justify the distribution of micronutrient-fortified staple healthy foods and/or supplements, with guidelines targeted based on household food insecurity and nutritional status of different population groups (severely affected by micro-nutrient deficiencies) e…	• Be careful, some fortified foods are very unhealthy and ultraprocessed. • To consider that the indicators are context-specific per countries and local when possible • Support and agreed to use guidelines targeted based interventions, as otherwise the lobbing companies are behind that, they tend to be ultra-processed (flavoured milk, granola bars high in sugar, cookies etc). It can be a pity to …	PROCESS5 | Fortification programmes preventing micronutrient deficiencies – targeted interventions The government has implemented a prevention plan to avoid micronutrient deficiencies among the population, according to a hierarchy scheme in which priority will be given to the promotion of healthy and sustainable foods as part of a diversified diet. The plan establishes clear science-based criteri…			• Just to double-check: as it stays now, is it measurable? • To add to scope document: consider that the indicators are context-specific per countries and local when possible. • To specify in scope document that "healthy and sustainable micronutrient-fortified foods" can be rice, lentils, corn, etc. (instead of ultraprocessed foods) • To check with Stefanie the wording, I like the idea of having …						• “distribution of micronutrient-fortified staple healthy foods” – Distribution of such foods (staple foods) is not very relevant in most settings, both HICs and LICs. It’s often more about fortifying foods that are already on the market which means that distribution isn’t really the issue. In HICs it’s more about buying such products and in LIC about supplements. Later then also speak about the …	• To consider that the indicators are context-specific per countries and local when possible • Support and agreed to use guidelines targeted based interventions, as otherwise the lobbing companies are behind that, they tend to be ultra-processed (flavoured milk, granola bars high in sugar, cookies etc). It can be a pity to use subsidies for non-targeted interventions as it causes food waste. The …	• In terms of fortification, there is another element called bio-fortification, can this be introduced in the indicator? How can this be included as part of targeted fortification programmes? • In relation to fortified foods, there are some issues related to the production and distribution of micronutrients. In most cases those micronutrients are imported outside the country, and their price is h…	• Important indicator but to be evaluated at national level, not local • Difficult to establish in Africa, it would be better to incorporate to the next indicator • The problem here is the “fortification” terminology, as that is related to calories/energy. Or maybe precise that the fortification is in micronutrients, or enriching in micronutrients • L’idee c’est de suivre l’impact de distribution…	• Recommendation should be context specific, consider local evidence some studies have shown that micronutrient supplements displace food consumption, which can reduce protein intake. In populations that do not have low protein consumption, this is an effective strategy need to clarify basic foods (need to prioritized fortified rice, beans, etc.), foods that cannot be taken advantage of by food i…	No comments
PROCESS4 | Fortification programmes – non-targeted interventions The government implements, where clearly justified by the evidence, mandatory large-scale food fortification programs to increase availability of micronutrients in staple (healthy) foods (e.g. iron, folate, vitamins, zinc) already available to all population groups.	• Two elements here in this indicator that are not present in the previous one that are needed: "where clearly justified by the evidence" and specifying healthy staple foods • Experts think that this one can be recombined with the previous one on targeted interventions. It may be context specific whether non targeted interventions are needed or whether only targeted fortification is necessary. • …	PROCESS6 | Fortification programmes of specific micronutrients – non-targeted interventions The government implements, where clearly justified by the evidence, mandatory large-scale food fortification programs to increase availability of micronutrients of concern (e.g. iron, folate, zinc) in healthy and sustainable foods available to all population groups.		The way the PROCESS5 indicator is now written is good, I would still think this one could be merged with the previous one	• I wonder if this one should be kept as it's general, overall only beneficial for undernutrition, the foods generally fortified are not necessarily healthy (salt, margarine) or sustainable (milk), and the part of fortification is covered before. [to discuss with Stefanie or the group]						• Mostly important for LICs to have PROCESS3 and PROCESS4 separated (PROCESS3 less important in EU context) • What is the link between this indicator and sustainability? => NA • Mass production has led to less nutrients in the soil and then the plants and then processing also leads to a reduction in nutrients => Covered somewhere? => Maybe add somewhere that it is about sustainable produced foods…	No comments	• Experts think that this one can be recombined with the previous one on targeted interventions. It may be context specific whether non targeted interventions are needed or whether only targeted fortification is necessary. • For this indicator the research/evidence on micronutrient status at national level is very important as some governments introduce programmes without evidence	Same comments as for the indicator above (PROCESS3)	• We agreed with keeping them separate (targeted vs. non targeted) Two elements here in this indicator that are not present in the previous one that are needed: "where clearly justified by the evidence" and specifying healthy staple foods	No comments
PROCESS5 | Social protection mechanisms The government supports social protection mechanisms and programmes (in support of local markets and accessibility of nutritious food in the longer term) to prevent and manage undernutrition and tackle food insecurity, that include, safe, nutritious and, where possible, local and sustainably produced food, and that achieve adequate coverage during times of …	• Suggested to make this indicator clearer as it’s too broad, and add a new one about sustainable healthy food baskets for low-income families. • Some of these programs can also be beneficial for overnutrition, the indicator mentions “nutritious foods” several times. Experts think this indicator should be reframed as now it focuses only on undernutrition as this is integrated in the indicator its…	To merge with PRICES3		This one reads better than the original PRICES3 indicator I think	• In a way this is covered under PRICES3, and it's too general. I suggest to remove it there and in case of need, adapt to the feedback received of vouchers and food banks. • The part related to "in times of crisis" needed as an indicator on its own due to special circumstances, and should go under INFRASTRUCTURE SUPPORT?						• “The government supports social protection mechanisms” sounds a bit weak => It should be the government who provides these social protection mechanisms. Could also be more of a governance issue, especially in times of crisis – coordination of NGOs, foodbanks,… => Change to: “The government provides and supports…” • Surprised that effect on obesity and NCDs is not clear – the food that is provid…	• The social protection programmes (vouchers) should be vinculated to healthy and sustainable food, so be specific or give priorities to these types of products instead of general, processed foods. Social programmes need to consider what a healthy sustainable diet is, and ensure that the access to low-income households is towards that direction. • The last sentence “and that achieve adequate cove…	• Some of these programs can also be beneficial for overnutrition, the indicator mentions “nutritious foods” several times. Experts think this indicator should be reframed as now it focuses only on undernutrition as this is integrated in the indicator itself. The part on “to prevent and manage undernutrition and tackle food insecurity” could therefore be removed from the indicator. Currently focu…	• It would be better to stop talking about food insecurity and to really change the terminology to malnutrition, because it’s at global level and malnutrition is the real challenge. Otherwise it’s too narrow as it’s only focusing on food insecurity. • Why is this indicator included in this subdomain? An expert suggested that it may be related to infrastructure support indeed, and therefore stocka…	• Including conditional cash transfer programs it is a bit vague, not sure what it refers to (very broad) in times of crisis needed as an indicator on its own due to special circumstances food industry takes advantage of donations in times of natural disaster and COVID (no specifications to say donations must be healthy foods) does it cover school feeding as well? this could make it triple duty […	No comments
PROCESS6 | Employment generation in rural economies The government ensures the availability of healthy and nutritious foods sustainably produced in rural areas and/or distant locations by supporting initiatives in rural economies to create employment through food processing, packaging, and handling.	• Proposed to aggregate with PROCESS2	Merged with PROCESS2									• The most important thing should be stated first – It seems as if the availability of the foods is most important, but from the name of the indicator it becomes clear that the last part (creating employment) is really the main focus. => Adapt to put the main point, employment generation, in the beginning. • Overlaps with PROCESS2 – Could potentially be merged together. • Change to “create employ…	• Good indicator, very important for the years to come. Just important to take into account that the production is environmentally sustainable. • This should also ensure the production in the cases in which its possible (not only the availability). Ideally they could be locally produced. • Potential triple effect suggested • There should be an indicator related to employment generation among wome…	• It could be explicitly added that processing, packaging and handling should focus on green and circular systems for processing and production. And then we can bring in environmental sustainability impact. Technologies for this are available.	• C’est pertinent , it has a double potential (for undernutrition, overnutrition and ineaqualities) ; it is perceived by some experts as one of the most important ones • Ici il y a plus de domaines (prestation, conditionnement, manutention) donc c’est mieux. • Triple effect • Fusionner avec l'indicateur 2 • Préciser à côté de transformation, les autres services liés comme l'emballage, etc,	• Clarity/wording: changes in capital letters The government ensures the availability of healthy and nutritious foods THAT ARE sustainably produced in rural areas and/or distant locations by supporting initiatives in rural economies to create employment through food processing, packaging, and handling. • Embracing circular and green manufacturing • Fusionner avec Process 2	No comments
PROCESS7 | Environmental impact measures The government requires food businesses, including retailers to measure and take into account the environmental impact of food products to encourage the provision of nutritious food through local farmers markets, community cooperatives, food businesses and other community building efforts that engage citizens around local food culture.	• Disaggregate: Feels like “to measure and take into account the environmental impact of food products” doesn’t have much to do with “to encourage the provision of nutritious food” => They are like two different things. Unless the environmental impact also includes nutrition, but this isn’t necessary the case. • This one is too broad and the “requiring businesses” verb is too broad and there are …	PROCESS7 | Environmental impact measures The government requires the food industry to measure the environmental impact of food products by calculating in a standardized way an eco-score for the environmental impact of individual food and drink products.		To be defined who is included under food industry?	• Trade-off: it would have negative impact on inequalities; standardised and impact measures are very expensive. • Not sure if that should be standardised, and it should be differentiated. The companies should be the ones covering the costs but the environmental impact assessment should be done by an independent entity (public service). Should it be done by collaborating with the industry or by l…						• “to measure and take into account the environmental impact…” – What does it mean exactly? Should be clearly explained in the scope. Measuring is one thing, but what should then be done? Make it more concrete what the consequence would be of measuring. • Seems like here there is a double goal – not clear if want to also promote labelling of industrially produced foods or want to promote labellin…	• This one is too broad and the “requiring businesses” verb is too broad and there are many types of businesses. The government should first define clear criteria and guidelines. • Should it be done by collaborating with the industry or by labelling in the package to consumers? • Who is going to be the assessment is one of the most important things. Not sure if that should be standardised, and it…	No comments	• C’est pertinent dans ce domain, autour de tout l’infrastructure • It should be however reformulated to make sure it can be measurable and monitored • Triple potential perceived: environmental sustainability, nutrition inequalities, obesity/NCDs • Can it be done at national level? • Reformuler de sorte à pouvoir mesurer • Inclure les collectivités • PCD important	No comments	No comments
EXCLUDED | Packaging innovation The government incentivizes the improvement of practices by the private sector food actors to work towards more environmentally-sustainable and safe packaging of products across food supply chains.				Justification for exclusion? [This was excluded after the first survey in November 2021 as it was only potentially good for environmental sustainability]
FOOD LOSS AND WASTE
GENERAL - Food loss and waste indicators											• Emphasize more the role of public procurement – Food waste could be used to provide food in canteens, at schools,… => where local municipalities are actively involved in providing food. [to be added in PROVISION] • Food waste very much related to health difference – prepacked foods have a long shelf-life which might also make it easier for people with less money (can buy more at a the same time…	Missing indicators: • There should be an indicator specific to circular economy and recycling or transformation of products to be part again of the chain or other options. • Another important initiative would be for governments to update food based dietary guidelines to align recommendations with policies [this is related to the area of Infrastructure support]
WASTE1 | Prevention through infrastructure and coordination The government implements coordinated actions with stakeholders across the food supply chain to prevent and reduce food loss and waste, investing in sustainable infrastructure improving post-harvest techniques and fostering the development and uptake of storage facilities during post-harvest, processing and transportation, to minimize fo…	• Focus across the supply chain (not only farms) and mainly on food loss and prevention with infrastructure support (leave the part of food waste for the other indicators) • Disaggregate into two indicators: one on general coordination to minimise loss and waste (and circular economy), and the other one on reducing food loss	WASTE1 | Food loss prevention and minimizing through infrastructure investment The government minimizes food losses across the whole food supply chain by investing in sustainable infrastructure that improves post-harvest techniques and fosters the development of facilities for the post-harvest storage, the food processing and the transportation.			• It's probably neutral for WE (but secondary outcome, so less relevant) • PROCESS2' focus is very different and not clear the link with that • The new proposed indicator (WASTE2) should have a higher focus on the retail sector, especially among HICs. The part of food loss is still needed as some ugly foods never make it to the supermarkets. • WASTE2 also covers some aspects from the feedback rec…						• How is this indicator beneficial for WE? Not clear. • Because it says ‘on farms’ at the end seems as if it is only relevant for rural areas – should be across the food supply chain => remove the ‘on farms’ at the end. • Could also be related to SME and start-ups (~PROCESS2) or WE. It could be interesting to make the link with other indicators more clear.	• It should be across the whole food supply chain (and not just “on farms” as mentioned in the last sentence) • Disaggregated: general related only to food loss “The government implements coordinated actions with stakeholders across the food supply chain to prevent and reduce food loss and waste” // storage facilities and farms “investing in sustainable infrastructure improving post-harvest techn…	No comments	• Not that relevant: interesting but the main problem with waste is mainly at household level. • Some experts do not agree with this indicator. • Agreed on triple duty potential • To precise that the loss is related to harvest (préciser pertes de récoltes) • Rephrase title: Prevention of post-harvest losses with infrastructure (and remove the part of food waste)	• More clarity needed, very long and it says across food supply chain but then focus on farms Last sentence should say to "to minimize food losses and waste THROUGHOUT THE FOOD SUPPLY CHAIN" not just farms, because this is not where the largest waste occurs necessarily recycling of food waste, so use for fertilizers etc, which encourages sustainable farming techniques larger vision of waste reduc…	No comments
		WASTE2 | Food loss and waste reduction through coordination and hierarchisation The government requires all stakeholders across the food supply chain to elaborate a prevention plan to avoid food loss and waste, according to a hierarchy of uses for food fit for consumption but consciously discarded, in which priority will be given to human consumption: • Priority: fiscal measures, such as tax brea…		This is great! But then doesn't it also overlap with some of the indicators below? Only the part on supermarkets, as the ones below are for bars, restaurants, etc. Maybe in WASTE3 we can remove the second bullet.
WASTE2 | Regulation framework at retail level – fiscal measures or other incentives The government puts regulations in place to address food waste, such as tax breaks, price adjustments of ugly or close to sell-by date foods (considering vulnerable groups' needs), or the use of labels or messages at shelf levels to inform consumers on best before dates and expiration dates.					• Interesting comment to discuss further: Overall this is key of course, but as discussed with some NGOs and researchers, - at least in France in the case of food banks - the issue of incentivizing donations is that it maintains a system of (poor quality and low diversity) production surpluses reused in the food aid system thanks to public money. Whereas such public spending could go to supportin…						• “The government puts regulations in place” change to “The government has regulations in place”, otherwise sounds like something to be done towards the future. Apart from that all like the indicator. • Could potentially reduce inequalities because it can make healthier foods cheaper – In Norway a lot of people are using this as an opportunity. => Positive for equity between different social grou…	• The second part “or the use of labels or messages at shelf levels to inform consumers on best before dates and expiration dates.” Fits better in the next indicator WASTE3 • Can fit in here something related to making fresh healthy and sustainable products cheaper? • The main problem here is that the indicator talks about all the foods as if they were equal, while it should be divided between pr…	No comments	• Reformulation in the text remove "réglamentations" and add: "des mesures d’application (ou des contrôles ou sanctionnes)" • This is hard to implement or measure these mechanisms as they can be from different departments in the ministry • Communication and awareness are also essential • Double duty potential perceived (environmental sustainability, nutritional inequalities) • réglementation mais…	• there is no differentiation between ultra processed foods and fresh foods (fruits & vegetables), we suggest splitting up the indicator Price reductions/discounts in general offered for produce to encourage purchase (also addresses obesity as well as undernutrition) TRIPLE duty • Food waste is major in LMIC where monitoring and prevention of post harvest losses needs to be documented and communi…	No comments
WASTE3 | Regulation framework at retail and consumer level – education and awareness The government puts programmes in place targeted at retailers and/or consumers to address food waste, such as consumer education programmes (i.e. expiration date use, encourage home preparation that results in less need for cold storage) and supports donation incentives to prioritize ugly or close to sell-by date…	• Suggested to disaggregate as programs targeted at retailers and consumers would be very different, and also to delete some parts that were too specific or may have trade offs (like only covering processed products that have expiration date instead of fresh products that don't)	WASTE3 | Regulation framework at retail level The government has programmes in place to minimize food waste at retail level: • Bars, cafeterias and restaurants shall be obliged to make it possible for consumers to take home food that they have not consumed, at no additional cost. To this end, reusable or easily recyclable packaging suitable for food use must be available to the consumer. • Superm…			• Decided to delete the part of "the use of labels or messages at shelf levels to inform consumers on best before dates and expiration dates." as this was suggested to be only for ultraprocessed/processed foods that are not always healthy or sustainable. - Should it be still added somewhere? • Except in buffet-style or similar establishments.						• “Supports donation incentives… at lower prices” – Should the food be donated or should the food be sold at lower prices? [already covered in previous indicator] • Many things merged together – education programs to donation initiatives – Should this really all be put together? => Too broad indicator, better split up or narrowed down to one specific topic.	• Aggregation: There is a bit of an overlap with the previous indicator so maybe they could be together, but only the part of retail (interventions for the retail sector), and then keep another indicator only for consumers • Again, as the previous indicator, suggested to divide between process foods and fresh foods, otherwise the industry will take advantage of this. • Instead of “address food wa…	No comments	• There are too many examples here so maybe it would be better to rephrase, make it shorter and just focus in informing and raising awareness among conumers, but delete the parts that are « extra » • Insister sur la communication sur l'ettiquettage des consommateurs • Formation des détaillants et ceux de la chaîne de distribution et information et sensibilisation des consomateurs • Introduire l'é…	• It seems to me that programs targeted at retailers and consumers would be very different. Maybe they would share some aims but I think they would have different objectives This indicator is worth separating this and also for differentiating between ultra processed foods and fresh foods (fruits & vegetables) • Le gouvernement met en place des programmes destinés aux détaillants et/ou aux consomm…	• Overall this is key of course, but as discussed with some NGOs and researchers, - at least in France in the case of food banks - the issue of incentivizing donations is that it maintains a system of (poor quality and low diversity) production surpluses reused in the food aid system thanks to public money. Whereas such public spending could go to supporting sustainable (small-scale, agroecologic…
		WASTE4 | Regulation framework at consumer level The government has programmes in place to minimize food waste targeted at consumers, such as consumer education programmes (e.g. expiration date and best-before use).			• I'm not convinced of keeping this indicator, as consumer awareness is usually advocacy strategies but hard to implement at policy level (unless mass media campaigns are used) and that's the reason why the other indicator was removed. • "The use of labels or messages at shelf levels to inform consumers on best before dates and expiration dates." was suggested to be only for ultraprocessed/proces…
		WASTE5 | Financial penalties [In the event that policies, programmes or regulations on these indicators are in place at local/national level]: The government contemplates financial penalties for institutions that do not comply with this legislation.	Removed and merged with WASTE2	But this can be part of WASTE2, for any regulation penalties for non compliance can be included OK!	• I am adding this point as it was suggested during the discussion, but I wonder if this is part of MONITORING in the part of infrastructure support. The suggestion should be applied to all subdomains. - To be discussed with Stefanie
EXCLUDED | Exchange of best practices The government promotes the exchange of best practices between local markets on packaging and food waste disposal.
FOOD TRADE AND INVESTMENT
GENERAL - Food trade and investment indicators					• Very political topic, there are always trade-offs of trade liberalisation, as it has both positive and negative impacts, it's very context-specific (plus research on this is difficult to interpret).						• Definitely sitting on triple duty potential as important implications on all areas of public policy. …with impacts on the economy as a whole, and many social, political, social economic processes. • Agree that potential for both positive and negative effects. • Problem: It's really general, goes a bit in the very general economic paradigm in which we are living • Good that could force at the Eu…	• It’s hard and complex the part of trade, the team of INFORMAS Mexico did a good job with the previous protocol of trade and to gather their feedback • TRADE2 and TRADE3 have an overlap with TRADE1
TRADE1 | Risk impact assessment of trade agreements The government undertakes risk impact assessments before and during the negotiation of trade and investment agreements, to identify, evaluate and minimize the direct and indirect negative impacts of such agreements on food systems, undernutrition, obesity/NCDs, environmental sustainability, health inequalities and women’s empowerment outcomes. T…	• This should include an assessment on the right to food in other countries. • To include investment agreements in the headline. • Would not talk only about negative impacts, because can also have positive impact. • Too much attention to only health inequalities so would remove this last sentence. Other suggested solution: Instead of focusing only on health inequalities, potentially stress the in…	TRADE1 | Risk impact assessment of trade and investment agreements The government conducts cross-ministry and cross-sector risk impact assessments before the negotiation and implementation of multilateral and bilateral trade and investment agreements, to identify, evaluate and minimize the direct and indirect impacts of such agreements on population's nutrition and health, food security and envir…			• Level of implementation only at national or multi-national level, not regional/local. • Need to add the ministries and sectors to be involved in the risk impact assessment evaluation (to include social movements) • To make sure that biodiversity loss and climate change are included under the global 'environmental sustainability' definition • To include in the scope of the indicator examples suc…	,					• Agree that could have triple duty potential + equity • Effects of women’s empowerment are difficult to establish; depended on many different factors • Export led economic growth is promoted by trade liberalisation which in turn is closely related to political views, making it a very politically controversial issue • Many people are in principle in favour of trade liberalization for political re…	• Agree with triple duty, but trade agreements are very complex. • Hard to see the effect of women’s empowerment and socio-economic inequalities in trade agreements • Which ministries and sectors will be involved? Maybe good to add in the scope the actors/ministries involved cross-sector • To assess it in a rule like “health-in-all policies” or something similar, as otherwise the focus is commerc…	• Agree with triple duty potential. • Which trade agreements were reviewed? Trade agreements are quite broad so advised to be more specific e.g. bilateral, regional, and preferential trade agreements or multilateral trade agreements. • Indicator is too long and needs to be reworded – “The government undertakes risk impact assessments before and during…” -> remove ‘during’ and change wording to “T…	• All participants considered the indicator relevant to keep and clear but the indicator is too long • The indicator is very important in relation to the double or triple burden of malnutrition • Rather than focusing on “food systems” as a whole, the text of the indicator could be more focused on “food production and marketing” which are the most relevant aspects or dimensions of food systems rel…	• I would add that the risk impact assessment should also include identification/evaluation of the direct and indirect impacts on policy to promote healthier/ more sustainable food systems, address undernutrition, prevent obesity/NCDs, promote environmental sustainability, address health inequalities and take actions to advance women’s empowerment outcomes. I.e. some variation of the wording that…	No comments
TRADE2 | Use of trade policy levers The government uses trade policy levers (i.e. formal trade agreements, appropriate tariffs, food safety regulations) to ensure a more efficient and sustainable use of food and agricultural resources to achieve the goal of sustainable, healthy diets.	• While not usually designed to achieve health, nutrition, or environmental goals, trade mechanisms present a substantial opportunity. • Depends on context if trade investment policy levers are the best policy tools to achieve these goals (while the indicators seems to recommend the use of trade investment policy levers); as such, sometimes other tools might better suited. To clarify this the ind…	TRADE2 | Effective use of trade policy levers for sustainable food systems The government adopts measures to manage investment and protect their regulatory capacity from the influence of vested interests on policy and uses trade policy levers more effectively to ensure environmental sustainability and the availability and accessibility of healthy and sustainable foods, reduce food insecurity and …			• Context-specific • Wonder if the second part of the sentence should be removed and added to the scope document. It was suggested by one group to give concreate examples while other group suggested to keep it shorter. • It needs to be made more explicit that trade agreements include those at all levels (international, bilateral, regional etc.). Or if not in the indicator, then this needs to be c…						• Should be rephrased to include investment policies => Trade investment policy levels • Specify trade-related food safety regulations • Depends on context if trade investment policy levers are the best policy tools to achieve these goals (while the indicators seems to recommend the use of trade investment policy levers); as such, sometimes other tools might better suited. To clarify this the ind…	• This indicator is tricky and hard to identify which could be this trade policy that could ensure a more efficient and sustainable use of food and agricultural resources – it’s too abstract • Unclear how this differs from TRADE1. There should be a synergic effect with the previous one as the goal of the two should be quite similar. There is overlapping, so maybe it could be aggregated to the pre…	• No merging or disaggregation needed. • Specify which formal agreements and which scope of food safety or tariffs. • Recommended remove agriculture resources and use food resources to avoid looking at the whole food chain. Different ministries are involved in negotiations and it’s important to be specific. Tariffs used to protect local producers mostly limit imports. However, not all agree. Some…	• All participants considered the indicator relevant to keep • It would be good to add “nutritional criteria” in addition to just focusing on food safety in the indicator • In addition to “ensure a more efficient and sustainable use”, we should also add to “ensure the access to resources” • Perhaps give more tangible examples on which levers could really be used for this indicator by governments	• I like the recognition that trade policy can be a lever to promote certain goals, but I dont know the reasoning for limiting it to 'efficient and sustainable use of resources'. The outcomes could also be: promote healthier, more sustainable diets; reduce food insecurity and under-nutrition; and promote food policy space. • En español no entiendo bien lo de "palancas" creo que en inglés es lever…	No comments
TRADE3 | Regulatory capacity protection of trade agreements The government adopts measures to manage investment and protect their regulatory capacity with respect to nutrition and environmental sustainability, with particular attention to vulnerable groups, and trade policies prioritise the supply of healthy, nutritious and sustainably produced foods over foods less healthy less sustainable foods…	• Overlap with what is already covered under TRADE1 and TRADE2 • Make it more specific to the regulatory capacity OR: can be merged with the 2nd trade indicator => Using trade investment policy levers in a way requires protection of the regulatory capacity • For example, in TRADE2, could say: including protection of the regulatory capacity. • Is this indicator needed if the first indicator on TRA…				• Decided to merge with TRADE1 and TRADE2 based on feedback recevied • It was suggested to add a percentage of trade agreements that should consider access to healthy food, or sustainability, etc. it would be easier to evaluate. This can apply to all the indicators on trade. - To discuss with Stefanie/group • And labelling issues and regulations that protect people on NCDs. [unclear on how/where …						• Some suggestions in regards to the wording. Now partially overlaps with 2nd indicator. • Remove: ‘and trade policies prioritise the supply of healthy, nutritious and sustainably produced foods’. • Countries gave up their regulatory capacity and mostly gave it to EU when common market was created; not a bad thing => talk about the regulatory capacity instead of their • Last sentence not really n…	• This is too far away from the Brazilian reality; it’s also hard to understand the structure of the indicator. • It also feels that there is an overlap with TRADE1, but in a different scale compared to TRADE2. • What could be the regulatory capacity protection? • Too broad and too many things to consider. • Maybe add a percentage of trade agreements that should consider access to healthy food, o…	• Remove: “…imports of key crops that do not contribute to deforestation or displacement of vulnerable people from traditional lands..” and be specific on imports of less sustainable foods such as GMOs. Also include imports of environmental friendly products e.g plastic packaging’s, plastics and chemicals. • Add youth, vulnerable groups and people with disabilities [to be added in the scope] • Pr…	• All participants considered the indicator relevant to keep • The indicator is very long; the last sentence could be deleted as it is not so relevant in relation to the overall indicator • This is the most relevant part of the indicator: “les politiques commerciales donnent la priorité à la fourniture d'aliments sains, nutritifs et produits de manière durable par rapport aux aliments moins sains…	• The wording of the first part of this needs some separation between protection of regulatory capacity, on the one hand, and use of of trade policy to promote healthier diets, on the other hand. In addition, I think this latter aspect would fit better with TRADE2 above. I would also add that this could measure whether 'The government adopts measures to manage investment and protect their regulat…	No comments
	• Decided to add based on suggestions from previous indicator and from feedback on indicators related to food PRODUCTION: add information related to ensuring shorter supply chains and smallholder farmers protection	TRADE3 | Trade incentives for shorter food supply chains The government provides trade policy incentives that enable shorter food supply chains linking cities to secure a supply of healthy and sustainable foods, and ensuring that priority is given to food from exports and imports that do not contribute to deforestation, or to the displacement of vulnerable groups from their traditional lands.		Is it really the best way to cover this via trade? You already have an indicator on shorter supply chains above?	• To specify in the scope document: in particular for smallholder farmers. • To make sure that under sustainable foods it it specify in the scope: that prioritise agroecological or sustainable farming methods that reduce greenhouse gas emissions, water and soil use, eutrophication and overall environmental degradation.
		TRADE4 | Transparency through global food supply chains The government fosters sustainable and responsible corporate behaviour throughout the global value chains by requiring companies to identify and, where necessary, prevent, end or mitigate adverse impacts of their activities on human rights, such as child labour and exploitation of workers, and on the environment, for example pollution and bi…	TRADE4 | Transparency through global food supply chains The government fosters sustainable and responsible corporate behaviour throughout the global value chains by requiring companies to identify and, where necessary, prevent, end or mitigate adverse impacts of their activities on the environment, for example pollution, use of hazardous chemicals and biodiversity loss.	Does this fit here under trade? I feel this indicator is fairly general and aspects of it are covered already in other indicators? I would maybe remove the part of human rights as, even if interesting, it's out of scope,; but I'd leave this one here as it's very important part of trade and I don't think this is covered anywhere else: purchasing companies have to ensure that farmers from third cou…	• Decided to include based on suggestions related to the part of food production, based on a German legislation: https://www.bgbl.de/xaver/bgbl/start.xav?startbk=Bundesanzeiger_BGBl&jumpTo=bgbl121s2959.pdf#__bgbl__%2F%2F*%5B%40attr_id%3D%27bgbl121s2959.pdf%27%5D__1661156112508 and soon a European one: https://ec.europa.eu/commission/presscorner/detail/en/ip_22_1145 • To discuss further with team/…
FOOD ENVIRONMENTS											• Clear need to define sustainable food (and healthy food) throughout the indicators	• Clear need to define “healthy and sustainable foods/diets” and “unhealthy and unsustainable”. Like a NOVA classification • To define clearly what is unhealthy and what is unsustainable. It was suggested to use the term “of low nutritional value” to foods that are unhealthy. • Important to keep in mind that in the “unhealthy foods” definition, food products that substitute healthier products and…				• I think might be worth reiterating is the use of the terms 'healthy', 'unhealthy', 'sustainable' and 'unsustainable'. I think it might be worthwhile having a separate chat with Tim Smits about the use of these terms because he has deep and broad experience on the use of these terms and might be able to provide good guidance on what terms to use. As mentioned, what he has recommended for FEAST i…
FOOD COMPOSITION
GENERAL - Food composition indicators												Missing indicator: • Indicator on public provision places with healthier foods (however, this is included under PROV)	Missing indicator: • Include food safety in existing indicators, especially comp2? => Food safety as such really broad (free from contaminants, pesticides,…), so would then need to be specified.
COMP1 | Reformulation of processed foods Food composition targets/ standards/ restrictions have been established by the government for the content of energy and the nutrients of concern (trans fats, added sugars, salt, saturated fat) in and/or portion sizes of industrially processed foods, including plant-based alternatives for meat and dairy, in particular for those food groups that are major co…	• Change to: 'nutrients of concern that contribute to energy intake'. • Change Salt -> Sodium • Remove the specific mention of including "plant-based alternatives for meat and dairy" • Why is palm-oil singled out as unsustainable and no other? • Clearly need to define “industrially processed foods” - UPFs? • A disaggregation of these indicators into 2 indicators: A) Indicator related to nutrient …	COMP1 | Reformulation of processed foods Food composition targets/ standards/ restrictions have been established by the government for nutrients of concern that contribute to energy intake (trans fats, added sugars, saturated fat), sodium and portion sizes of processed foods, in particular for those food groups that are major contributors to the population intake of those nutrients (e.g. trans fa…	COMP1 | Reformulation of processed foods Food composition targets/ standards/ restrictions/ bans have been established by the government for the content of energy, nutrients of concern that contribute to energy intake (trans fats, added sugars, saturated fat), and sodium and portion sizes of processed foods, in particular for those food groups that are major contributors to the population intake …	There could be targets on energy itself as well, so added that back in; I have added "bans" as well as some countries already have bans for trans fats To be further discussed: Right now the focus is only on health and not sustainability, I would rather add the example of palm oil back in, it is an example, I also like the comment on diversifying the origin of proteins; plant-based alternatives fo…	• Reformulation could also include diversifying the origin of proteins in processed foods so as to reduce the amount of meat in the recipe and increase the volume of legumes for instance (e.g. in a lasagna product). This would have benefiial effects for the environment, but also nutrition (by diversifying ingredients, we can expect nutrients to be more diverse too) • Reformulation does not always…						Discussed together: • Should there also be something specific on processed meat instead of only plant-based alternatives and something in relation to reducing amount of meat? (or does this fit better under the domain of food provision) [suggested in scope] • Should make it more explicit that also in countries where meat and dairy products might not be among the major contributors, that they are c…	• Agree on obesity but hard to see the link with undernutrition. No double duty perceived, discussion for inequalities (disagreement among experts): most experts suggested that lower income groups do not have enough information access so they would still buy the original ones, plus the new reformulated products can be more expensive. • Reformulation does not always imply healthy products: new swe…	• Potential negative effects if prices increase (due to the extra costs after reformulation) • 2 challenges in Kenya – fat and sugar – in some products these cannot be reduced/reformulated e.g. sugar main ingredient for confectionery OR if need to use palm oil -> difficult to reduce SF and TFA • Adapt wording? Problem: energy content – remove because sometimes can give the impression that more en…	Discussed together: • Both indicators are too long with a lot of information - The group proposes a disaggregation of these indicators into 2 indicators: A) Indicator related to nutrient content B) Indicator related to portions [Cannot dissaggregate this further as would lead us too far of topic ~looking at the whole food chain] • In my opinion, based on the discussions, I think that some of the …	• This criteria is more strictly related to nutrition (health and inequalities), the impact on environmental sustainability is unclear. reformulation could also include diversifying the origin of proteins in processed foods so as to reduce the amount of meat in the recipe and increase the volume of legumes for instance (e.g. in a lasagna product). This would have benefiial effects for the environ…	• "Palm oil" is not a nutrient, and therefore not a nutrient of concern. Apart from this, why is palm oil singled out here? Yes, a lot of palm oil is not produced sustainably, but the same is true for many other agricultural inputs. What exactly is the evidence base for singeling out palm oil? [Specific mention was removed]
COMP2 | Reformulation of out-of-home meals Food composition targets/ standards/ restrictions have been established by the government for the content of energy and the nutrients of concern (trans fats, added sugars, salt, saturated fat) in and/or portion sizes of meals sold from food service outlets and informal food outlets (i.e. food street vendors), and including plant-based alternatives for me…	• Change to: 'nutrients of concern that contribute to energy intake'. • Change Salt -> Sodium • Not clear the whole emphasis on plant based alternatives, as they tend to be highly unhealthy • Sentence not clear - reformulate • Needs to more explicitly cover or mention food deliveries • A disaggregation of these indicators into 2 indicators: A) Indicator related to nutrient content B) Indicator re…	COMP2 | Reformulation of out-of-home meals Food composition targets/ standards/ restrictions have been established by the government for nutrients of concern that contribute to energy intake (trans fats, added sugars, saturated fat), sodium and portion sizes of meals sold by food service outlets, food delivery services and informal food outlets (e.g. food street vendors).	COMP2 | Reformulation of out-of-home meals Food composition targets/ standards/ restrictions/bans have been established by the government for the content of energy, nutrients of concern that contribute to energy intake (trans fats, added sugars, saturated fat), and sodium and portion sizes of meals sold by food service outlets, food delivery services and informal food outlets (e.g. food street ve…	Same comments as previous indicator To be discussed: why is the last part of the indicator deleted in this case while it is kept for COMP2?	• Experts did not understand how this could benefit undernutrition • Difficult to implement with informal vendors as is hard to enforce • Mentioned trade-offs: A) If reformulation has an impact on food prices, then this may have an indirect impact on increasing inequalities.							• Agree on obesity but hard to see the link with undernutrition. No double duty perceived, discussion for inequalities (disagreement among experts): most experts suggested that lower income groups do not have enough information access so they would still buy the original ones, plus the new reformulated products can be more expensive. • This is a complex indicator: is the food eaten out of home re…	• Idem above – Change energy content to nutrients of concern that contribute to energy intake and salt -> sodium • Reformulate sentence, not clear! • Hard to implement legislation in this area as hard to check if reformulation is really happening • Problem: enforcement!		• Same comment than COMP1. • Again plant-based alternatives from the review. i do not belive it is positive. [This specific mention has been removed] • Energy also needs to be removed. • The implementation of this is going to be difficult due to lack of enforcement. • Difficult to implement with informal vendors. It may be possible to implement with food prepared and sold away from home	No comments
FOOD LABELLING
GENERAL - Food labelling indicators
LABEL1 | Codex standards o Ingredient lists and nutrient declarations in line with Codex recommendations are present on the labels of all packaged foods. o Regulations ensure that information concerning the type and quantity of added sugars within a food product is clearly presented in the nutrition information panel and ingredient list of all relevant packaged foods.	• Add LABEL2 as a bullet point to this indicator • Add: most recent ‘Codex recommendations’ or specify which version of the codex • "type of added sugars" not clear • Add salt to this indicator	LABEL1 | Codex standards • Ingredient lists and nutrient declarations in line with the most recent Codex recommendations are present on the labels of all packaged foods. • Regulations ensure that information concerning the quantity of added sugar, sodium, trans-fat and saturated fat within a food product is clearly presented in the nutrition information panel and ingredient list of all relevant p…	LABEL1 | Codex standards • Ingredient lists and nutrient declarations in line with the most recent Codex recommendations are present on the labels of all packaged foods. • Regulations ensure that information concerning the quantity of added sugar and trans-fat within a food product is clearly presented in the nutrition information panel of all relevant packaged foods. • Regulations ensure that in…	Deleted sodium and saturated fat as these are standard within Codex recommendations; I added LABEL2 to this as it was not added?; I would not specifically mention infant formula and children's food, we can decide whether that is in or out of scope for all of the food environment indicators, so not specifically mention this everywhere; type of added sugar means the ingredient where the sugar is co…	• Important not to overburden information panel with too much information • If in scope (see below), could mention there "including infant formula and food for children under three".						• Potentially negative impact on reducing inequalities. No double or triple duty potential. On the other hand, I feel like it's still an important indicator because if we think about all the other labeling initiatives and policies, like, front of back labelling, you basically need this to be able to have a good algorithm behind your front of back labelling scheme. • If it's in really small font, …	• This indicator is too general, has not much of an added value as it has already been implemented and every country has already advanced. Plus, the Codex is very modelled by the industry. Some experts suggested to exclude. Instead of Codex, results from international research (independent from industry) could be used. Maybe only useful for low income countries. [In practice need to Codex as is t…	• Codex is always being updated => add sentence: most recent ‘Codex recommendations’ or specify which version of the codex	• Only mention sugar here, better to mention other nutrients as well such as fats and salt • Add salt to this indicator • Add a note (at the bottom of the page or under the indicator) to specify which codex recommendations should be referred to. • Some discussion - Some recommend to combine label 1 and Label 2 while others suggested to keep separate while adding only salt to label 1 • Confusing t…	• I am not very familiar with Codex rules, but I see they include showcasing information on "pesticide residues". The focus here is clearly nutrition, but in order to move towards a more holistic, "one health" approach, it could be useful to add a mention to this. [True, but within other domain of index] • Not sure • The first bullet should be clear to read the most recent Codex or name the Codex…	• Why are added sugars subsumed unter LABEL1, while fats and oils have their own indicator (LABEL2)? This looks a bit ramdom. And what is meant with "type of added sugars" and "type of fats and oils"? The ingredient list has to be complete, of course (as recommended by the Codex, and therefore already covered by the first bullet point of LABEL1); as for the nutrition information panel, it's impor…
LABEL2 | Label of fats and oils Regulations ensure that information concerning the type and quantity of all fats and oils within a food product is presented in the nutrition information panel and ingredient list of all relevant packaged foods (including infant formula and food for children under three).	• "type of fats and oils" not clear • Aggregation: should be merged with the previous one • Main issue should be on trans-fat, added sugars, high amounts of sodium.	SEE ABOVE (last bullet point)			• By only focusing on one nutrient we run the risk of playing the “game” of the industry that focuses on specific nutrients and has an impact on general awareness • Check Codex - infant formula and food for children under three are not covered by the food labelling part in the codex – different recommendations for infant formula => If recommendations are different => remove part in between bracke…						Question: In Europe, isn't it mandatory now to include, for example, the kind and the quantity of oil, on the label? In Italy it is mandatory, not sure about other countries or at the EU level.	• Aggregation: should be merged with the previous one, the previous indicator should include sugars, fats, trans fats and sodium. • Some experts suggested that it is a bad idea to have an indicator only on fat in general, as there are fats that are healthy. The main issue should be on trans-fat, added sugars, high amounts of sodium. By ony focusing on one nutrient we run the risk of playing the “…	• Agreed that should be added as a bullet point to LABEL 1 • Check Codex - infant formula and food for children under three are not covered by the food labelling part in the codex – different recommendations for infant formula => If recommendations are different => remove part in between brackets here	• Leave as is • Some discussion - Some recommend to combine label 1 and Label 2	• Excluded this indicator, keeps alive the fat obessession. Many fats are good. Overall fat is not a good indicator. Bad fats should be in other indicators with addeded sugar, sodium • The regulation is fine and can be added to Label 1 as a bullet. There is also need to make sure that the infant formulas and children food have the same recommendations as the adult foods [Adding an extra indicator…	No comments
LABEL3 | Evidence-based claim regulations Robust, evidence-based regulatory systems are in place for approving/reviewing claims on foods, according to an evidence-based independent nutrient profile model so that consumers are protected against unsubstantiated and misleading nutrition and health, as well as environmental sustainability claims.	• Split the nutrition and health claims and environmental sustainability claims as two bullet points. • Issue with the word unsubstantiated - change to “Robust, evidence-based regulatory systems are in place for approving/reviewing claims on foods, according to an evidence-based independent nutrient profile model so that consumers are protected against misleading nutrition and health claims, as w…	LABEL2 | Evidence-based claim regulations Robust, evidence-based regulatory systems are in place for: • Approving/reviewing nutrition and health claims on foods, according to an evidence-based independent nutrient profile model • Approving environmental sustainability claims so that consumers are protected against misleading claims on packaged foods which lack scientific evidence.	LABEL2 | Evidence-based claim regulations Robust, evidence-based regulatory systems are in place for: • Approving/reviewing nutrition and health claims on foods, according to an evidence-based independent nutrient profile model • Approving/reviewing environmental sustainability claims so that consumers are protected against misleading claims on packaged foods which lack scientific evidence.	I like this new one with the two bollets a lot!	• How could this be negative for inequalities? • Unclear how the indicator proposes to evaluate environmental sustainability claims • Mentioned trade-offs: A) If claims have an impact on food prices, then this may have an indirect impact on increasing inequalities. B) May reduce the impact of some other policies, like front-of-pack labelling (limited evidence). • In scope: including packaged food…						• Similar as for Front of pack labelling need to split the nutrition and health claims and environmental sustainability claims as two bullet points. These are quite different things. We wouldn't have nutrient profiling for environmental sustainability for example. • Question: what is the regulation in relation to different types of environmental sustainability claims in Europe? Something to be fu…	• “Based on scientific evidence”, which one? Some of the diseases are multifactorial, inequalities is different scientific evidence, so it’s hard to say in general based on scientific evidence, that part should be more specific.	• How could this be negative for inequalities? • Word ‘unsubstantiated’ should not be used according to some because it is not very common, others think it is fine => Suggestion - remove and change to: “Robust, evidence-based regulatory systems are in place for approving/reviewing claims on foods, according to an evidence-based independent nutrient profile model so that consumers are protected ag…	• Clearly indicate the manufacturers to be targeted. Therefore add in the formulation of the indicator "packaged foods, including those produced locally by small and medium enterprises and the informal sector". • Add in brackets "carbon label, water footprint" in the wording of the indicator for environmental sustainability [these are not claims, but FOP labelling - see next]	• Agree with perceived triple-duty potential. It is however unclear to me how the indicator proposes to evaluate environmental sustainability claims, as it only refers to "an evidence-based independent profile model" which does not cover sustainability (a priori). Regulation should also apply to labels - which methodology and criteria should be transparent, including informing the consumer if the…	• I think it would be good to have one indicator on health claims, and one on sustainability claims, as the latter are much less regulated so far.
LABEL4 | Front-of pack labelling A mandatory, consistent, interpretive, evidence-informed front-of-pack supplementary with a: o Nutrition (e.g. warning labels, numerical/colour coded, graded indicators) o Environmental (e.g. carbon label, water footprints) information system (either combined or separate), which readily allows consumers to assess a product's healthiness and/or environmental impact…	• Remove ‘interpretive’ - Is implied • Add “AND” or “OR”, to understand if both bullets are needed • Should be based on scientific evidence available (not supported by the industry) • Propose to include reference to the LCA (life-cycle analysis) methodology - Say "balanced LCA-inspired label" or "full environmental footprint" instead of "carbon" or "water footprint label".	LABEL3 | Front-of pack labelling A mandatory, consistent, evidence-informed front-of-pack label with a: • Nutrition information system (e.g. warning labels, numerical/colour coded, graded indicators) and/or • Environmental information system (e.g. lifecycle analysis-inspired label, full environmental footprint label) is applied to all packaged foods (either combined or separate), which readily al…	LABEL3 | Front-of pack labelling A mandatory, consistent, evidence-informed front-of-pack label with a: • Nutrition information system (e.g. warning labels, numerical/colour coded, graded indicators) • Environmental information system (e.g. lifecycle analysis-inspired label, full environmental footprint label) is required for all packaged foods (either combined or separate), which readily allows …	I would remove the "and/or" as the bullet system will be differentiating this by scoring differently if a governemnt has implemented both or only one Question: It was suggested that this type of labellings would be only for packages foods (which are the ones that tend to be unhealthier) and therefore create a misbalance with fresh products that are not packaged but are healthier and tend to be mo…							• Examples of environmental sustainability labels: Environmental sort of back labelling I think we should remove the dimension of a carbon level label in the example because if you only think about carbon, as it may be a bit misleading. We should refer more to life cycle analysis, which takes into account carbon, but also 12 different indicators iintegrating all aspects of sustainability. But do …	• The word ‘interpretive’ should be removed, as the idea is to make sure that it’s easy to understand so that consumers don’t make mistakes with the interpretation part. Colours or graduation can be misleading, it’s better to use a sentence such as the one of Ecuador and Mexico. • Agree on equity aspects, however should be implemented with reduction of prices for healthy/sustainable products. • M…	• ‘A mandatory, consistent, interpretive, evidence-informed front-of-pack supplementary’ => statement not correct => should be reworded to match Codex. Problems with the word ‘mandatory’ => Should not be mandatory, rather voluntary due to lack of resources in countries => DISCUSSION! Some feel it should be mandatory, some that it should be voluntary => Should move to mandatory as is the ideal tow…	• Structure and wording needs to be adapted, something with the environmental sustainability	• One of the most interesting indicator for sustainability. During the group discussion I alerted about the risk to illustrate environmental labelling by a mere "carbon" or "water footprint label", which are not satisfactory and can even be misleading to the consumer (e.g. organic animal products would be ranked worse than industrial and intensive animal foods based on such critera). I rather pro…	• As for LABEL3, I think it would be useful to have one indicator each for health and sustainability labels.
LABEL5 | Quick-service outlets menu labelling A consistent, single, simple, clearly-visible system of labelling the menu boards of all quick service restaurants (i.e. fast food chains) is applied by the government, which allows consumers to interpret: o The nutrient quality, nutrient profiling and energy content (i.e. warning labels, numerical/colour coded, graded indicators, positive logos) o Th…	• Propose to include reference to the LCA (life-cycle analysis) methodology - Say "balanced LCA-inspired label" or "full environmental footprint" instead of "carbon" or "water footprint label". • Add vending machines? • Not clear the differences between “nutrient quality, nutrient profiling and energy content” • Change to ‘all out of home outlets’ - Seems to be unclear that not only about major Q…	LABEL4 | Out-of-home eating outlets menu labelling A consistent, simple, clearly-visible system of menu labelling is applied by the government to all out-of-home eating outlets with a: • Nutrition information system (e.g. warning labels, numerical/colour coded, graded indicators, positive logos) and/or • Environmental information system (e.g. Lifecycle analysis-inspired label, full environmental …	LABEL4 | Out-of-home eating outlets menu labelling A consistent, simple, clearly-visible system of menu labelling is applied by the government to all out-of-home eating outlets (including vending machines where relevant) with a: • Nutrition information system (e.g. energy content, content of nutrients of concern (trans fat, sodium, saturated fat, added sugar), warning labels, numerical/colour cod…	I think addition of vending machines is OK, for example vending machines in public spaces like train stations would then also be included; we need to not only include nutrient profiling systems which is a big step to take, but also simple energy/calorie labeling I don't particularly like the double parenthesis, I would not explain here which are again the nutrients of concern, it could save space…	• How can menu labelling reduce nutrition inequalities? • In scope: clarify that includes pizzerias, empanada places, meal vending machines…						• Some similar comments made as for the previous indicators • Would this apply to things like food cards as well and little pop up shops and things like this? And do we explicitly need to add vending machines? You have more vending machines now that even have full meals that you can just go and take out • What about integrating the sector of collective catering as well here for this indicator?	• It’s complex the terminology because even the word “chain” (from fast food chain) can be difficult to define, is that only for translational chains, or also for national or even local chains? • In Latin-America, the majority of the unhealthy food eaten is not fast food chains, so this would not be so effective it is does not include more commonly frequented places, such as pizzerias, empanada p…	• Not only QSR -> Out of home outlets -> Change to ‘all out of home outlets’ • Combine with COMP2? [Only suggested in this workshop, so were not combined]	• There is a lot of discussion around this indicator, which seems difficult to monitor in the African context. But in the end, the idea is really to support governments so that they can initiate policies to regulate practices at the level of fast-food establishments • the group proposes to disaggregate the indicator into 2: A) 1 indicator on "quality, nutrient profiling and energy content" B) 1 i…	• Same comment than for LABEL 4. I would also add: why only quick-service outlets? Can we not target other types of outlets, such as industrial bakeries, restaurant chains, Starbucks etc ? • This is fine • An important indicator but may be difficult to implement or regulate. The indicator makes assumptions of stability and consistency in the nutrient components • I agree	No comments
FOOD PROMOTION
GENERAL - Food promotion indicators												Missing indicators: • Lack of indicator on marketing strategies on the internet and in-stores for adults.
PROMO1 | Marketing restrictions to children through all media Comprehensive, mandatory regulations with effective enforcement are implemented by the government to restrict exposure and power of promotion of unhealthy foods to children, including adolescents, through: o Broadcast media (TV, radio) o Non-broadcast media (e.g. internet, online videogames, influencers/social media) o Food packaging o…	• Add "sponsoring events (like Olympics) or using football/tennis players and other celebrities" to sport clubs • Add effective enforcement aspect • Just say all types of media, and then, for example: (list) • Include billboards/"advertising posters" in the outdoor advertisements • Adapt title to ‘Marketing restrictions of unhealthy foods to children through all media’ • Include a condition on "s…	PROMO1 | Marketing restrictions of unhealthy and unsustainable foods to children across all media Comprehensive, mandatory regulations with effective enforcement are implemented by the government to restrict exposure and power of promotion of less healthy and sustainable foods to children and/or their parents across all types of media, including: • Broadcast media (TV, radio) • Non-broadcast medi…	PROMO1 | Marketing restrictions of unhealthy and unsustainable foods to children across all media Comprehensive, mandatory regulations with effective enforcement are implemented by the government to restrict exposure and power of promotion of less healthy and sustainable foods to children, and/or their parents/caregivers across all types of media, including: • Broadcast media (TV, radio) • Non-br…	To be discussed: Need to either use less healthy or unhealthy, to be decided; adding PROMO2 as a bullet point?	• What happens if a country only meets the one on broadcast media and not in the others? • What about marketing addressed to adults? • Define sustainable food - Use "ideal" diets modelled in agroecological scenarios such as Iddri's TYFA (Ten Years for Agroecology) • Feasable to include sustainability? • In Scope section: mention that including adolescents						• In terms of environmental sustainability this indicator is not so clear. Maybe we could have also a double double edge approach on this and not only about restriction, but also about promotion of, healthy and sustainable food. Definition of healthy and sustainable needs to be quite strict, because some experts would argue that there shouldn't be any marketing to children. • Restriction of marke…	• Clear need to define what is considered as “unhealthy food to children” • What happens if a country only meets the one on broadcast media and not in the others? [Seperate bullet points] • The idea of sport clubs and events should also include sponsoring events (like Olympics) or using football/tennis players and other celebrities. • This cannot be autoregulated by the industry, but done by the …	• Just say all types of media, and then, for example and provide the list: “Comprehensive, mandatory regulations with effective enforcement are implemented by the government to restrict exposure and power of promotion of unhealthy foods to children, including adolescents, across all types of media, including: o Broadcast media (TV, radio) o Non-broadcast media (e.g. internet, online videogames, i…	• Add the following elements: A) Sports clubs and events (e.g. sponsorship) B) Public places where children gather (e.g. buses - In Africa, advertising posters are stuck on the outside and sometimes even inside buses) C) Clearly state "advertising posters". • Add/mention mothers in indicator as they can buy the products -> Say the mothers and their children	• As discussed during the session, it would be beneficial to add a "positive" dimension to marketing here by encouraging campaigns on healthy eating (fruits and veggies) - even though such campaigns may have a detrimental effect on inequalities (as higher-educated classes are more sensitive to governemental campaigns than other classes who may perceive them as guilt-inducing). [Promoting healthy …	• Is there a reason why indicator PROMO2 refers to "unhealthy, unstainable food", and PROMO1 only to unhealthy foods?
PROMO2 | Restriction of marketing of unhealthy, unsustainable food in retail outlets Effective policies are implemented by the government to restrict the way unhealthy, unsustainable foods are marketed within supermarkets and other retail stores, including through restrictions on product placement in prominent in-store positions (such as checkouts and end-of-aisle displays), price discounts, and …	• Cover adults as well - include adults and parents?	PROMO2 | Restriction of marketing of unhealthy, unsustainable food in retail outlets Effective policies are implemented by the government to restrict the way unhealthier, less sustainable foods are marketed within supermarkets and other retail stores, including restrictions on product placement in prominent in-store positions (such as checkouts and end-of-aisle displays), price discounts, and sal…	PROMO2 | Restriction of marketing of unhealthy, unsustainable food in retail outlets Effective policies are implemented by the government to restrict the way unhealthy, less sustainable foods are marketed within supermarkets and other retail stores, including restrictions on product placement in prominent in-store positions (such as checkouts and end-of-aisle displays), price discounts, and sales…	I suggest to rephrase to keep it easier to understand and consistent with the style of other indicators	• In Scope section: Mention that use FAO definition ~sustainability; add examples of less healthy and less sustainable;						• Experts agreed to keep this indicator separate from the previous one, it is harder for governments to intervene in this (private) sector • Here the focus should be broader than children and cover adults as well.	• Agreed to have it divided from the previous indicator. • Agreed to have it specific to children, but it would be good to also include adults and parents? • Agreed on triple duty potential of this indicator.	• Mention that use FAO definition – otherwise get discussion about what is meant by unsustainable, as was the case during the meeting • Keep indicator separate because different responsibilities • Always remove the word mandatory [Aim for mandatory so keep the word]	• Define concepts such as "sustainable food" • Put unhealthy and unsustainable foods in brackets	• Similar to PROMO 1. Price discounts, product placement etc... can have a decisive effect on whether healthy and sustainable foods (legumes, low processed foods, fruits and veggies, vegetal-protein based foods...) are purchased or not. [Part of the adapted RETAIL2 indicator] • Looks fine • An important indicator but is extremely difficult to implement. • The word "unhealthy, unsustainable foods"…	No comments
PROMO3 | Marketing restrictions on breastmilk substitutes Policies and practices that implement the International Code of Marketing of Breast-milk Substitutes and World Health Assembly Resolutions (i.e. prohibit the promotion of breastmilk substitutes, feeding bottles and teats) and restrictions on the marketing of breast milk substitutes to adult women of reproductive age, pregnant women, parent…	• Include environments within kindergartens/pre-schools, parks, etc. • The indicator is too long - remove details that are already clearly mentioned in the International Code of Marketing of Breastmilk Substitutes.	PROMO3 | Marketing restrictions on breastmilk substitutes Across different settings {(non-) broadcast media, healthcare centers, public spaces, schools, events} the government implements the 'International Code of Marketing of Breast-milk Substitutes' and 'World Health Assembly Resolutions' (e.g. prohibit the promotion of breastmilk substitutes, feeding bottles and teats) policies and practices a…	PROMO3 | Marketing restrictions on breastmilk substitutes Across all media and settings {(non-) broadcast media, healthcare centers, public spaces, schools, events} the government implements the 'International Code of Marketing of Breast-milk Substitutes' and 'World Health Assembly Resolutions' (e.g. prohibit the promotion of breastmilk substitutes, feeding bottles and teats) policies and practic…	To be discussed: specifically mention follow up and grow up milks as part of the indicator and not in the scope as this is so important to be emphasized I would remove again the specification of all media and settings as it's already mentioned under PROMO1, and would just add that as part of the scope document. Rephrased because before it was hard to read.	• Reformulate so people who can’t breastfeed don’t feel attacked? • Mentioned trade-off: might be negative for WE • In Scope section: Follow-up (6-12 months) and grow-up (12-36 months) milks are included, as they are also considered as a breastmilk substitute. [~covered by code WHO global, update 2017]						• What about promotion of breastfeeding more broadly than just restricting marketing of substitutes? For example provide facilities to to give breastfeeding, Breast pumps, for example, could they be subsidized by universal health care systems for women [Promoting is often easier that restricting marketing. It is an important point that could be translated into an additional indicator, but we need…	• The word “restriction” was considered to be too strong. [Kept because might be strict, but is important as this is what is aimed for, not necessarily what is currently in place] • It should include environments within kindergartens/pre-schools, parks, etc. • Agreed on triple duty potential of this indicator.	• Mixed feelings – difficult for children when parents have died, who can’t breastfeed,…. • Reformulate so people who can’t breastfeed don’t feel attacked? => add between brackets that not for them? • Issues WE also mentioned during discussion ~ trade-off	• The indicator is too long. It should be reworded by removing details that are already clearly mentioned in the International Code of Marketing of Breastmilk Substitutes. • Suggested rewording: The government implements policies and practices related to the International Code of Marketing of Breast-milk Substitutes, including follow-on (6-12 months) and growing-up (12-36 months) milks and World …	• Tal vez el indicador debería incluir a promoción en medios digitaes, paginas web, TV, y demás. [Not explicitly mentioned, but covered] • If promotion is prohibited, what happens to women who are unable to breast fed? • Agree • I agree	No comments
FOOD PROVISION
GENERAL - Food provision indicators				I have a general comment for this three indicators: I would change the wording as it always says "ensures" but that's a vague term that was suggested to remove and replace for something stronger and more concrete.									Missing indicator: • To be sure, does the indicator PROV2 cover work places? If not, should be included somewhere.
PROV1 | School food and nutrition policies The government ensures that there are clear, consistent policies implemented in schools and early childhood education services for food service activities (canteens, food at events, fundraising, promotions, vending machines etc.) to provide and promote healthy and sustainable food choices, with particular emphasis on locally-produced school meals (where …	• Promotion of vegetarian meals has a much bigger impact - suggest to include explicit reference to vegetarian meals - mention to "more plant-based meals" in the environmental sustainability section. • Change to: “…promoting safe drinking water (safe drinking tap water or water fountains)…” • Indicator too long: change wording or split up into 2 bullet points	PROV1 | School food and nutrition policies The government ensures that there are clear, consistent policies implemented in schools and early childhood education services for food service activities (canteens, food at events, fundraising, promotions, vending machines etc.) • To promote safe drinking water (safe tap water or water fountains), • To provide and promote healthier and more sustainable …	PROV1 | School food and nutrition policies The government ensures that there are clear, consistent policies implemented in schools and early childhood education services for food service activities (canteens, food at events, fundraising, promotions, vending machines etc.) • To promote safe drinking water (safe tap water or water fountains), • To provide and promote healthier and more sustainable …	make sure that there is consistency between PROV1 and PROV2 I suggest to rephrase and that way delete the "ensure"	• Healthy and sustainable food choices are not clearly defined • Locally produced food is not always the most sustainable choice						Discussed together: • Should there be a separate indicator on public procurement? [Not explicitly mentioned, but kind of covered] • Procurement policies to target reducing provision/amount of meat and meat products especially from ruminants [Not explicitly mentioned, but part of more sustainable...] • The focus on environmental sustainability is mainly on locally produced meals and food procureme…	• This indicator should differentiate public from private schools. In Brazil this is applied only in public schools, for instance. [Indicator should be for all schools, both public and private] • Agree on triple duty potential of this indicator. • First it is also needed to ask if there is already a national regulation on the nutritional standards that the school needs to implement, before even e…	• Issues with promoting tap water – say: safe drinking water instead • Remove water fountains? • Ghana agrees with current wording, but to match LMIC: change to: “…promoting safe drinking water (safe drinking tap water or water fountains)…”	• Sustainable food refers to what??? • A lot of information, disaggregated into 2 indicators (first the school meals and second part focus on water): A) Indicator 1: Government ensures that clear and consistent policies are implemented in schools and early childhood education services for catering activities to promote healthy and sustainable food choices; with particular emphasis on locally prod…	• An emphasis on locally-produced foods/meals is not sufficient to include the sustainability dimension, and can even be detrimental (thinking in absolute, GHG impacts terms). I suggest to include explicit reference to vegetarian meals first (due to the overwhelming impact of meat production on the environment - biodiversity, GHG, water resources...), and then mention locally-produced meals. Favo…	• This might be out of scope but it might also be helpful to have education for children on healthier and more sustainable diets as part of their standard curricula • Why this emphasis? Locally produced food is not always the most sustainable choice (in countries with a cold climate, locally produced fresh vegetables during the cold season are often from heated and illuminated greenhouses, which …
PROV2 | Public sector setting food and nutrition policies The government ensures that there are clear, consistent policies in public sector settings other than school and early childhood education services (i.e. hospitals, universities, armed forces) for food service activities (canteens, food at events, fundraising, promotions, vending machines, public procurement standards etc.) to provide and …	• Procurement policies to target reducing provision/amount of meat and meat products especially from ruminants • Add “promoting tap water or water fountains and restricting unhealthy and unsustainable products and beverages.” • The “etc.” should also go after ‘armed forces’ • Use nutritious foods (or nutrient dense foods) instead of fresh produced - Say nutritious and sustainable food producers •…	PROV2 | Public sector setting food and nutrition policies The government ensures that there are clear, consistent policies in public sector settings other than school and early childhood education services (e.g. hospitals, universities, armed forces etc.) for food service activities (canteens, food at events, fundraising, promotions, vending machines, public procurement standards etc.) • To promo…	PROV2 | Public sector setting food and nutrition policies The government ensures that there are clear, consistent policies in public sector settings other than school and early childhood education services (e.g. hospitals, universities, armed forces etc.) for food service activities (canteens, food at events, fundraising, promotions, vending machines, public procurement standards etc.) • To promo…	make sure that there is consistency between PROV1 and PROV2; added the one on restriction here as well as nutrition standards can be applied in those other settings as well, not just schools I don't particularly like the wording of this indicator, it has too much information and it's not easy to read because of the examples. Propose to rephrase I would remove the part of the canteens etc and just…								• The “etc.” should also go after ‘armed forces’ • It would be good to also add “promoting tap water or water fountains and restricting unhealthy and unsustainable products and beverages.” as in the previous indicator.	• Use nutritious foods (or nutrient dense foods) instead of fresh produced	• Indicator too long and complex - Two options to adapt the indicator: A) Change the wording - Change to: "The government shall ensure that there are clear and consistent policies to ensure the sustainable supply of healthy, fresh food for public institutions (hospitals, universities, ministries, security forces etc.) for catering activities (canteens, food at events, fundraising, promotions, ven…	• "prioritizing purchasing from smallholders, local, seasonal, fresh produced and sustainable food producers" same here, I suggest to add a mention to "more plant-based meals" in the environmental sustainability section. I suppose public collective catering is already implied in the beginning of the sentence, but maybe the reference should be more explicit. Commercial collective catering is also …	No comments
		PROV3 I Public procurement The government ensures that public procurement of food is for healthier, more sustainable products which are made available in settings were communcal feeding takes place (e.g. healthcare facilities, public canteens and schools).	PROV3 I Public procurement The government has programmes/regulations in place to guarantee the use of healthier and more sustainable foods in public procurement settings were communal feeding takes place (e.g. hospitals and healthcare facilities, universities, public canteens, military services, etc).	TO be discussed: This does not fit under prices, we could have a separate indicator on procurement under the provision domain, this was done in the EU foodepi I agree that this one should not be under PRICES, it should be here. However, I don't see the added value as this is very much what is said under the other two. I suggest to delete this.	• Suggested to include public procurement - do this as seperate indicator? + Include all settings where any kind of communal feeding happens => Based on feedback here, but already covered by PROV1 and PROV2?
EXCLUDED | Private companies The government actively encourages and supports private companies to provide and promote healthy, sustainable foods and meals in their workplaces, to stimulate the shift of sustainable diets.
FOOD RETAIL
GENERAL - Food retail indicators					• Indicator related to maintaining local shops • Indicator related to limiting the sales of unhealthy unsustainable food stores in the rural areas where more migrants and low-income live –> Include in part on zoning laws? (suggestion added in red)						Missing indicators: • Originally had included an indicator about the in-store placement, but was removed because only government advocacy and not policy – Is included in the FOOD-EPI and is very much missing in the current version of the tool – This could be regulated by the governments so doesn’t need to be only advocacy. • Indicator related to maintaining local shops – Not really emphasised by …	Missing indicators: • There should be an indicator on limiting the sales of unhealthy unsustainable food stores in the rural areas where more migrants and low-income live, as those are the communities that are already more impacted by malnutrition.
RETAIL1 | Zoning laws o Zoning schemes, regulations and policies (e.g. tax incentives) are robust enough and are being used, where needed, by the local or national governments to place limits on the density or placement of quick serve restaurants or other outlets selling mainly unhealthy and/or unsustainable foods. o Zoning schemes are in place to encourage more territorial markets with frequent …	• Large shopping outings not necessarily bad • Need to change the healthiness of fast food, not the density of the outlets	RETAIL1 | Zoning laws • Zoning schemes, regulations and policies (e.g. tax incentives) are robust enough and are being used, where needed, by the local or national governments to place limits on the density or placement of quick-service restaurants or other outlets selling mainly unhealthy and/or unsustainable foods. • Zoning schemes are in place to attract local, healthy grocery stores with a fo…	RETAIL1 | Zoning laws • Zoning schemes, regulations and policies (e.g. tax incentives) are robust enough and are being used, where needed, by the local or national governments to place limits on the density or placement of quick-service restaurants or other outlets selling mainly unhealthy and/or unsustainable foods. • Zoning schemes are in place to attract local, healthy grocery stores or market…	To be discussed: the prevention of food waste is not anymore fully covered? Although I agree with the fact that large shopping outings are not necessarily bad	• Why rated negatively? • Large shopping outings - More relevant in LICs • Link with WE? • Properly define unhealthy and unsustainable • Not sure what is meant by: "dans une 3eme puce opportunité d'agir dans le contenu / on pourrait le garder et ajouter 3eme puce opportunité d'agir dans le contenu"						• Received three negative ratings, especially for environmental sustainability. Rather surprising for these experts. Wanted to know where this comes from? • People did not know what “large shopping outings” meant – Experts thought that this was about a large area with a lot of shops – Needs to be clarified. o When they came to RETAIL2 they realised that it probably had to do with the number of sh…	• General agreement with this indicator. However, again, clear need to define parameters of unhealthy and unsustainable foods (like the NOVA classification).	• The element of zoning is not very clear in LMIC. Zoning is very hard in LMIC, especially because the informal markets and street food are very important and hard to regulate. Zoning is more used for animal movements (not moving them from one area to another), non-food commercial crops, but not for food crops and foods. The level of informality is too high. However, keeping this indicator can st…	• L’alimentation en rue est de plus en plus dominant, donc c’est pas la densité plutôt le contenu du point de vente qui offre des aliments saines. => c’est pas limite la dominance mais réduire les aliments malsains. On a fast food qui peuvent être saines. • However, another expert said that indeed he agrees, that it would be like the zonage of pharmacies. • reformuler "gouvernements locaux" • plu…	• Zoning animal movements • Les systèmes de zonage, les réglementations et les politiques (par exemple, les incitations fiscales) sont suffisamment solides et sont utilisés, le cas échéant, par les gouvernements locaux ou nationaux pour limiter la densité ou l'emplacement des restaurants à service rapide ou d'autres points de vente proposant principalement des aliments malsains et/ou non durables…	• Is there evidence backing up the claim "rather than large shopping outings that result in more food waste"? I'm not an expert on this, but as far as I know, large supermarketes are actually quite efficient in reducing food waste (and possible more so than small-scale retailers)
RETAIL2 | Healthy, sustainable food in food trucks, street vendors The government incentivizes through financial incentives the placement and prominence of healthy foods (e.g. the default of plain water instead of sugary beverages).	• Indicator lacks a description - what in titel not in the text • Replace food trucks and street vendors by all the retailers or the whole informal food market • Also include non-financial incentives	RETAIL2 | Accessibility of healthy, sustainable food in the (in)formal food sector Through (non-)financial incentives the government encourages the placement and prominence of healthier and more sustainable foods (e.g. the default of plain water instead of sugary beverages) among formal and informal food vendors (including food trucks and street vendors).	RETAIL2 | Accessibility of healthy, sustainable food in the (in)formal food sector The government requires formal and informal food vendors (including food trucks and street vendors) to prioritise the placement and prominence of healthier and more sustainable foods (e.g. the default of plain water instead of sugary beverages).	I did not particularly like the wording as it was too general and not explained how, so I propose to modify to make it easier to read.	• Properly define unhealthy and unsustainable						• Indicator lacks a description – what is in the title should be in the description. • Why does it not include public procurement? Why does it only target the informal sector? Could be because target LIC and the informal food market. • Very relevant for LIC. Why is it limited to only financial incentives? Maybe also mention other non-financial incentives or regulations. • Why chosen food trucks a…	• Agree that it considers street vendors, as they are always forgotten in public policies, but why is only in food trucks and street vendors, and not all the retailers? • Not feasible only for food trucks as they are more informal vendors and they do not always have permissions, how can that be implemented and evaluated? • What about retail strategies such as pricing, promotions, coupons, etc? • …	No comments	No comments	• Define healthy more precisely, using NOVA classification Why just food trucks and vendors? this also might be infeasible considering how complex informal markets are Missing HUGE opportunity to expand this to different types of formal retail outlets where regulations can be implemented more easily and monitored, and evaluated easily (i.e. supermarkets, hypermarkets, bodegas, discount stores, co…	• This might be covered but how is the use of packaging, particularly single use plastics and non-recyclable material like styrofoam, addressed within the 'sustainable' aspect of this indicator? • Do these necessarily have to be financial incentives? I would frame this broader, as there may also be other relevant policies not based exclusively on providing financial incentives.
EXCLUDED | Healthy, sustainable food in stores The government ensures existing support systems are in place to encourage food stores to promote more prominently the in-store availability of safe, nutritious and sustainably produced foods that contribute to healthy diets and to limit the in-store availability of unhealthy foods, and including digital systems such as e-commerce platforms.	• Originally had included an indicator about the in-store placement, but was removed because only government advocacy and not policy – Is included in the FOOD-EPI and is very much missing in the current version of the tool – This could be regulated by the governments so doesn’t need to be only advocacy.			To be discussed: needs to be added as policy then and not just removed? Could be integrated with RETAIL2 I wonder though as it can have an overlap with PROMO2, so either it stays there, or we move PROMO2 to new RETAIL3	• Partly included in RETAIL2 if decide to include both the formal and informal food vendors there (the part on 'encouraging food stores to promote more prominently healthy and sustainablye foods' is then covered; the part on limiting unhealthy foods not)
FOOD PRICES
GENERAL - Food prices indicators					• In general for all indicators – the shorter the better as every word can open a world of discussions. • Keep taxes in relation to unhealthy and subsidies in relation to healthy						• Keep taxes in relation to unhealthy and subsidies in relation to healthy => Could formulate an additional indicator in the lines of “when any subsidies are paid for food and food production it should in general benefit healthier and more sustainable foods and subsidies on production and consumption of unhealthy and unsustainable foods should be minimized.” => Maybe easier to have separate indic…	Missing indicator: • What about an indicator of general population affordability? And not only for vulnerable groups?
PRICES1 | Fiscal measures – Taxes and levies on unhealthy/unsustainable foods The government implements taxation on unhealthy and/or unsustainable foods (e.g. sugar-sweetened beverages, red meat, foods high in nutrients of concern) and increase the retail prices of these foods by at least 20% to discourage unhealthy or unsustainable food choices where possible, and these tax revenues are reinvest…	• Change to: “…discourage unhealthy or unsustainable food choices where possible. These tax revenues may be reinvested to…” • Drop “promote healthy and sustainable diets” • Change to “govt imposes taxes and levies….” • Change “and increase” -> “to increase” • Remove "retail"? • Maybe this indicator should have two bullets: A) For unhealthy foods (e.g. high fats, SSBs, ultraprocessed foods) (+ con…	PRICES1 | Fiscal measures – Taxes on less healthy/sustainable foods • The government imposes taxes on less healthy foods (e.g. high in nutrients of concern) to increase the prices of these foods by at least 20% to discourage less healthy food choices where possible. These tax revenues may be reinvested to create healthy food environments and food systems or promote health strategies to reduce the…	PRICES1 | Fiscal measures – Taxes on less healthy/sustainable foods • The government imposes taxes on less healthy foods (e.g. foods high in nutrients of concern) to increase the prices of these foods by at least 20% to discourage less healthy food choices where possible. These tax revenues may be reinvested to create healthy food environments and food systems or promote health strategies to redu…	not sure what you mean with "more exclusive"? I have deleted it; also I disagree that we should only tax expensive meat!, for the second bullet point should we also include the point of reinvesting for sustainable food systems? I suggest to add also a part on tax revenues to sustainable foods, as it has been added to nutrition. However, this is very hard to expect from governments so I wonder if …	• Ideally taxes and subsidies should go hand in hand to reduce/avoid negative effects on inequality, but include together in the same indicator? • Better to talk about healthier and unhealthier/less healthy • Mention UPFs here? • Remove levies? • Include tax incentives to companies producing healthy foods? • Mentioned trade-off: A) the tax on red meats can have a negative repercussion on undernut…						• Healthy/unhealthy defined clearly somewhere? Because often have a lot of discussion about this; very tricky debate => Better to talk about healthier and unhealthier/less healthy • Important to look at both taxes AND subsidies => relevant for all indicators on food prices => See general comment! • Remove “and these tax revenues are reinvested” – Not necessary, this money could also be used for s…	• Agree triple duty potential, clear indicator (wording) • Regarding trade off: products that have plastic in their packaging (SSBs) can still have an impact on environmental sustainability • Should the taxation and the use of the revenues be included together in the same indicator? This would be ideal but extremely hard to find. They should be disaggregated into two. Because the number of countr…	• Change to “govt imposes taxes and levies….” instead of the word ‘implements’. • Implementation of tax incentives to companies producing healthy foods could also be included. • Issue with mention of red meat – Some feel that should be remove because no proof that issue on sustainability. • Needs to be evaluated how revenues from taxes are reinvested back to healthy and sustainable foods.	• All participants considered the indicator relevant to keep, it is very similar to the original FOOD-EPI indicator but with adding environmental sustainability • Instead of “and increase” or “et augmente” we should change it to “to increase” and “pour augmenter”. It is not the government who increases the price as that is up to the manufacturers. The words “retail” or “detail” could be removed a…	• Should this and PRICES2 capture the relative prices of unhealthy vs healthy foods, or the absolute prices? • Considerar incluir el término "alimentos ultraprocesados", también considerar subsidios al consumidor para reducir el precio de alimentos frescos y mínimamente procesados. Entre los alimentos menos sostenibles por supuesto están las carnes rojas, sin embargo un impuesto a estas carnes pu…	• We advise caution regarding this indicator. The effects of taxation are not clear in the literature, and we may expect a highly detrimental effect on inequalities as such price increases will fall disproportionately on the poorest households who already have a higher relative part of their monthly budget dedicated to food. In the meantime, behaviour changes do not happen overnight, hence they w…
PRICES2 | Fiscal measures – Taxes and levies on healthy/sustainable foods Taxes or levies on healthy foods are minimised to encourage healthy and/or sustainable food choices (e.g. low or no sales tax, excise, value-added or import duties on fruit and vegetables).	• Change to “Taxes or levies on healthy and sustainable foods are minimised…” • Change to “Govt introduces tax incentives on healthy foods…” • Even better to go to the subsidy instead of just minimising the tax • Better to say zero or minimal taxes on fresh and minimally processed food, preferably locally produced and produced with agro-ecological techniques.	PRICES2 | Fiscal measures – Subsidies for healthy/sustainable foods The government provides subsidies for healthier and more sustainable foods to encourage healthier and/or more sustainable food choices (e.g. subsidies or no sales taxes for fruits and vegetables).	PRICES2 | Fiscal measures – Subsidies for healthy/sustainable foods The government implements subsidies and/or VAT reductions for healthier and more sustainable foods (e.g. fruits, vegetables, beans and lentils, whole grains).	I preferred the original one, so based on feedback I would rephrase, also to avoid the repetition of healthier and more sustainable..	• Keep taxes in relation to unhealthy and subsidies in relation to healthy - Eliminating tax is also a subsidie (in scope). • Better to talk about healthier and unhealthier/less healthy as well as more/less sustainable • What happens in countries where they do not have taxes? • Mention percentage as well? • Experts would need to come up with a clear list of healthy and unhealthy foods to guide ta…						• Text itself only mentions healthy foods in the beginning of the sentence => Change to “Taxes or levies on healthy and sustainable foods are minimised…” • Same comment as for PRICE1 – Need clear definition for healthy and sustainable - Better to talk about healthier and unhealthier/less healthy as well as more/less sustainable • In general minimizing taxes on healthier and more sustainable foods…	• Clear triple duty potential and clear indicator. • Easier to implement this type of policies. In Argentina they have implemented this (subsidies on F&Vs) • This is one step to minimise the tax, but it would be even better to go to the subsidy instead of just minimising the tax. Technically eliminating the tax is a way of subsidising products. But what happens in countries where they do not have…	• Suggested to merge PRICE1 with PRICE2 • Change wording - The indicator should start with “Govt introduces tax incentives on healthy foods…” • Remove the word subsidies? (Subsidies are different from taxes). • Need to mention percentage as well ~ check literature. • Experts would need to come up with a clear list of healthy and unhealthy foods to guide taxes imposed – Best to use a NPM – Maybe s…	• All participants considered the indicator relevant to keep, it is very similar to the original FOOD-EPI indicator but with adding environmental sustainability • Need to include subsidies (subventions) here as well as these are also fiscal measures, which seem relevant to this indicator (unless this overlaps with the indicator on subsidies as part of the food production domain)?	• Alimentos sanos hay que definirlos. En realidad, todo alimento fresco, mínimamente procesado sería sano. En este caso podría haber contradicción con el impuesto a carne roja que se estipula en el indicador anterior. Pero también habría que considerar que además de sano su impacto ambiental sea menor en relación a otros alimentos sanos. En este caso sería mejor decir que impuestos cero o mínimos…	No comments
PRICES3 | Affordability of healthy diets The government ensures that food-related income support programs (e.g. vouchers, cash, school feeding, food supplement programs) for poor households and vulnerable groups are for healthy, sustainable foods.	• Include public procurement aspect • Include all settings where any kind of communal feeding happens • Change “are for” to “improve access and encourage healthy, sustainable foods.” • Change to “are mostly for healthy, sustainable foods”. • Change to “Govt should provide adequate budgets to ensure food related income group receive healthy and sustainable foods.” - Currently not strong enough • M…	PRICES3 | Affordability of healthy and sustainable diets The government provides and coordinates? food-related income support programs (e.g. vouchers, cash, food supplement programs) for poor households and vulnerable groups to improve access and encourage the acquisition of healthier, more sustainable foods.	PRICES3 | Affordability of healthy and sustainable diets The government ensures that food-related income support programs (e.g. vouchers, cash, school feeding, food supplement programs) for poor households and vulnerable groups are for healthy, sustainable foods. [I agree with Stefanie, as the new indicator has changed meaning, but I don't like to use the word "ensures" as it's vague and general,…	To be discussed: the purpose of this indicator has changed, the idea is if there are food related income support programs that they are for healthy foods, not just to stimulate more food related income support programs….I prefer to keep the original indicator	• Not necessarily adequate to reserve them for healthy/sustainable food as it can be seen as guilt-inducing and stigmatizing for the targeted vulnerable groups. • Also capture accessibility? • Mentioned trade-off: A) Agree with trade-off identified, but carefully formulated programs can minimize this effect. Trade-off should be addresses as much as possible in design of policy and if necessary la…						• Public procurement aspects could more explicitly be mentioned as they are one of the most important means to provide food to citizens • Also include all settings where any kind of communal feeding happens (kindergartens, universities, public institutions) • Instead of saying “are for” say “improve access and encourage healthy, sustainable foods.” • Agree with trade-off identified. In general, l…	• Same trade off as in the indicator above: the amount of money saved from buying healthier products then is used to purchase unhealthier ones, instead of saving it or buying more quantity of healthy products (this was also found in the scoping review) • For school feeding this one makes sense because that’s the menu they receive, but what about vouchers and cash? It cannot be controlled if that …	• Indicator not strong enough. • Not comfortable with the indicator and not strong. Govts not being held strongly, they will score highly when it is not the case. Maybe also capture accessibility? • Rephrase to “Govt should provide adequate budgets to ensure food related income group receive healthy and sustainable foods.” Currently not strong enough to hold govts accountable. • Change the parame…	• All participants considered the indicator relevant to keep • It would be good to focus more globally on programmes for social protection more broadly; especially with COVID there are quite some countries who are starting to implement more of these programs • L’accessibilité financière  Il faut utiliser “économique” au lieu de “financière” comme traduction	• Does this mean that the support programs provide adequate income to afford healthy, sustainable foods, or that the programs come with contingencies (e.g. some goods can't be purchased)? I think this could be clarified in the phrasing. • "sea para adquirir alimentos que contribuyan a una dieta saludable y sostenible" • Peut être ajouter un indicateur évaluant l'existence des programmes de soutie…	• Add "and sustainable" in the title When it comes to vouchers and cash transfers, it is not necessarily adequate to reserve them for healthy/sustainable food as it can be seen as guilt-inducing and stigmatizing for the targeted vulnerable groups. Except in times of emergency (such as the Ukraine crisis for instance), the financing of such measures may also prevent investment in other crucial dom…
EXCLUDED | Price volatility reduction The government ensures policy consistency in market interventions and safety nets to reduce price volatility of healthy and sustainably produced foods.				ok to exclude but we will need to provide a justification [Same as in other cases, this was decided to exclude based on results from the survey in November 2021, lack of impact on the outcomes]
