# Supplementary material for: Which government policies to create sustainable food systems have the potential to simultaneously address undernutrition, obesity and environmental sustainability?
Source: Global Health. 2024 Jul 27;20:56. doi: 10.1186/s12992-024-01060-w (PMC11282665; doi:10.1186/s12992-024-01060-w)
Supplement: Supplementary file 5 — Supplementary Material 5. [file 12992_2024_1060_MOESM5_ESM.xlsx]

## Sheet: Ranking
ipaddr. IP address	Outcome[SQ001]. Please select the outcome you will assess, based on your expertise: [Undernutrition]	Outcome[SQ002]. Please select the outcome you will assess, based on your expertise: [Obesity/NCDs]	Outcome[SQ003]. Please select the outcome you will assess, based on your expertise: [Environmental sustainability]	Outcome[SQ004]. Please select the outcome you will assess, based on your expertise: [Nutritional inequalities]	Outcome[SQ005]. Please select the outcome you will assess, based on your expertise: [Women's empowerment]	UndernutritionFSC[1]. Please drag and drop to the column of the right the indicators that you consider of relevance for undernutrition. Then, rank them based on their level of importance. You can leave in the column of the left the indicators that, according to you, are not applicable for undernutrition. [Rank 1]	UndernutritionFSC[2]. Please drag and drop to the column of the right the indicators that you consider of relevance for undernutrition. Then, rank them based on their level of importance. You can leave in the column of the left the indicators that, according to you, are not applicable for undernutrition. [Rank 2]	UndernutritionFSC[3]. Please drag and drop to the column of the right the indicators that you consider of relevance for undernutrition. Then, rank them based on their level of importance. You can leave in the column of the left the indicators that, according to you, are not applicable for undernutrition. [Rank 3]	UndernutritionFSC[4]. Please drag and drop to the column of the right the indicators that you consider of relevance for undernutrition. Then, rank them based on their level of importance. You can leave in the column of the left the indicators that, according to you, are not applicable for undernutrition. [Rank 4]	UndernutritionFSC[5]. Please drag and drop to the column of the right the indicators that you consider of relevance for undernutrition. Then, rank them based on their level of importance. You can leave in the column of the left the indicators that, according to you, are not applicable for undernutrition. [Rank 5]	UndernutritionFSC[6]. Please drag and drop to the column of the right the indicators that you consider of relevance for undernutrition. Then, rank them based on their level of importance. You can leave in the column of the left the indicators that, according to you, are not applicable for undernutrition. [Rank 6]	UndernutritionFSC[7]. Please drag and drop to the column of the right the indicators that you consider of relevance for undernutrition. Then, rank them based on their level of importance. You can leave in the column of the left the indicators that, according to you, are not applicable for undernutrition. [Rank 7]	UndernutritionFSC[8]. Please drag and drop to the column of the right the indicators that you consider of relevance for undernutrition. Then, rank them based on their level of importance. You can leave in the column of the left the indicators that, according to you, are not applicable for undernutrition. [Rank 8]	UndernutritionFSC[9]. Please drag and drop to the column of the right the indicators that you consider of relevance for undernutrition. Then, rank them based on their level of importance. You can leave in the column of the left the indicators that, according to you, are not applicable for undernutrition. [Rank 9]	UndernutritionFSC[10]. Please drag and drop to the column of the right the indicators that you consider of relevance for undernutrition. Then, rank them based on their level of importance. You can leave in the column of the left the indicators that, according to you, are not applicable for undernutrition. [Rank 10]	UndernutritionFSC[11]. Please drag and drop to the column of the right the indicators that you consider of relevance for undernutrition. Then, rank them based on their level of importance. You can leave in the column of the left the indicators that, according to you, are not applicable for undernutrition. [Rank 11]	UndernutritionFSC[12]. Please drag and drop to the column of the right the indicators that you consider of relevance for undernutrition. Then, rank them based on their level of importance. You can leave in the column of the left the indicators that, according to you, are not applicable for undernutrition. [Rank 12]	UndernutritionFSC[13]. Please drag and drop to the column of the right the indicators that you consider of relevance for undernutrition. Then, rank them based on their level of importance. You can leave in the column of the left the indicators that, according to you, are not applicable for undernutrition. [Rank 13]	UndernutritionFSC[14]. Please drag and drop to the column of the right the indicators that you consider of relevance for undernutrition. Then, rank them based on their level of importance. You can leave in the column of the left the indicators that, according to you, are not applicable for undernutrition. [Rank 14]	UndernutritionFSC[15]. Please drag and drop to the column of the right the indicators that you consider of relevance for undernutrition. Then, rank them based on their level of importance. You can leave in the column of the left the indicators that, according to you, are not applicable for undernutrition. [Rank 15]	UndernutritionFSC[16]. Please drag and drop to the column of the right the indicators that you consider of relevance for undernutrition. Then, rank them based on their level of importance. You can leave in the column of the left the indicators that, according to you, are not applicable for undernutrition. [Rank 16]	UndernutritionFSC[17]. Please drag and drop to the column of the right the indicators that you consider of relevance for undernutrition. Then, rank them based on their level of importance. You can leave in the column of the left the indicators that, according to you, are not applicable for undernutrition. [Rank 17]	UndernutritionFSC[18]. Please drag and drop to the column of the right the indicators that you consider of relevance for undernutrition. Then, rank them based on their level of importance. You can leave in the column of the left the indicators that, according to you, are not applicable for undernutrition. [Rank 18]	UndernutritionFSC[19]. Please drag and drop to the column of the right the indicators that you consider of relevance for undernutrition. Then, rank them based on their level of importance. You can leave in the column of the left the indicators that, according to you, are not applicable for undernutrition. [Rank 19]	UndernutritionFSC[20]. Please drag and drop to the column of the right the indicators that you consider of relevance for undernutrition. Then, rank them based on their level of importance. You can leave in the column of the left the indicators that, according to you, are not applicable for undernutrition. [Rank 20]	UndernutritionFSC[21]. Please drag and drop to the column of the right the indicators that you consider of relevance for undernutrition. Then, rank them based on their level of importance. You can leave in the column of the left the indicators that, according to you, are not applicable for undernutrition. [Rank 21]	UndernutritionFSC[22]. Please drag and drop to the column of the right the indicators that you consider of relevance for undernutrition. Then, rank them based on their level of importance. You can leave in the column of the left the indicators that, according to you, are not applicable for undernutrition. [Rank 22]	UndernutritionFSC[23]. Please drag and drop to the column of the right the indicators that you consider of relevance for undernutrition. Then, rank them based on their level of importance. You can leave in the column of the left the indicators that, according to you, are not applicable for undernutrition. [Rank 23]	UndernutritionFSC[24]. Please drag and drop to the column of the right the indicators that you consider of relevance for undernutrition. Then, rank them based on their level of importance. You can leave in the column of the left the indicators that, according to you, are not applicable for undernutrition. [Rank 24]	UndernutritionFSC[25]. Please drag and drop to the column of the right the indicators that you consider of relevance for undernutrition. Then, rank them based on their level of importance. You can leave in the column of the left the indicators that, according to you, are not applicable for undernutrition. [Rank 25]	UndernutritionFSC[26]. Please drag and drop to the column of the right the indicators that you consider of relevance for undernutrition. Then, rank them based on their level of importance. You can leave in the column of the left the indicators that, according to you, are not applicable for undernutrition. [Rank 26]	UndernutritionFSC[27]. Please drag and drop to the column of the right the indicators that you consider of relevance for undernutrition. Then, rank them based on their level of importance. You can leave in the column of the left the indicators that, according to you, are not applicable for undernutrition. [Rank 27]	ObesityFSC[1]. Please drag and drop to the column of the right the indicators that you consider of relevance for obesity/NCDs. Then, rank them based on their level of importance. You can leave in the column of the left the indicators that, according to you, are not applicable for obesity/NCDs. [Rank 1]	ObesityFSC[2]. Please drag and drop to the column of the right the indicators that you consider of relevance for obesity/NCDs. Then, rank them based on their level of importance. You can leave in the column of the left the indicators that, according to you, are not applicable for obesity/NCDs. [Rank 2]	ObesityFSC[3]. Please drag and drop to the column of the right the indicators that you consider of relevance for obesity/NCDs. Then, rank them based on their level of importance. You can leave in the column of the left the indicators that, according to you, are not applicable for obesity/NCDs. [Rank 3]	ObesityFSC[4]. Please drag and drop to the column of the right the indicators that you consider of relevance for obesity/NCDs. Then, rank them based on their level of importance. You can leave in the column of the left the indicators that, according to you, are not applicable for obesity/NCDs. [Rank 4]	ObesityFSC[5]. Please drag and drop to the column of the right the indicators that you consider of relevance for obesity/NCDs. Then, rank them based on their level of importance. You can leave in the column of the left the indicators that, according to you, are not applicable for obesity/NCDs. [Rank 5]	ObesityFSC[6]. Please drag and drop to the column of the right the indicators that you consider of relevance for obesity/NCDs. Then, rank them based on their level of importance. You can leave in the column of the left the indicators that, according to you, are not applicable for obesity/NCDs. [Rank 6]	ObesityFSC[7]. Please drag and drop to the column of the right the indicators that you consider of relevance for obesity/NCDs. Then, rank them based on their level of importance. You can leave in the column of the left the indicators that, according to you, are not applicable for obesity/NCDs. [Rank 7]	ObesityFSC[8]. Please drag and drop to the column of the right the indicators that you consider of relevance for obesity/NCDs. Then, rank them based on their level of importance. You can leave in the column of the left the indicators that, according to you, are not applicable for obesity/NCDs. [Rank 8]	ObesityFSC[9]. Please drag and drop to the column of the right the indicators that you consider of relevance for obesity/NCDs. Then, rank them based on their level of importance. You can leave in the column of the left the indicators that, according to you, are not applicable for obesity/NCDs. [Rank 9]	ObesityFSC[10]. Please drag and drop to the column of the right the indicators that you consider of relevance for obesity/NCDs. Then, rank them based on their level of importance. You can leave in the column of the left the indicators that, according to you, are not applicable for obesity/NCDs. [Rank 10]	ObesityFSC[11]. Please drag and drop to the column of the right the indicators that you consider of relevance for obesity/NCDs. Then, rank them based on their level of importance. You can leave in the column of the left the indicators that, according to you, are not applicable for obesity/NCDs. [Rank 11]	ObesityFSC[12]. Please drag and drop to the column of the right the indicators that you consider of relevance for obesity/NCDs. Then, rank them based on their level of importance. You can leave in the column of the left the indicators that, according to you, are not applicable for obesity/NCDs. [Rank 12]	ObesityFSC[13]. Please drag and drop to the column of the right the indicators that you consider of relevance for obesity/NCDs. Then, rank them based on their level of importance. You can leave in the column of the left the indicators that, according to you, are not applicable for obesity/NCDs. [Rank 13]	ObesityFSC[14]. Please drag and drop to the column of the right the indicators that you consider of relevance for obesity/NCDs. Then, rank them based on their level of importance. You can leave in the column of the left the indicators that, according to you, are not applicable for obesity/NCDs. [Rank 14]	ObesityFSC[15]. Please drag and drop to the column of the right the indicators that you consider of relevance for obesity/NCDs. Then, rank them based on their level of importance. You can leave in the column of the left the indicators that, according to you, are not applicable for obesity/NCDs. [Rank 15]	ObesityFSC[16]. Please drag and drop to the column of the right the indicators that you consider of relevance for obesity/NCDs. Then, rank them based on their level of importance. You can leave in the column of the left the indicators that, according to you, are not applicable for obesity/NCDs. [Rank 16]	ObesityFSC[17]. Please drag and drop to the column of the right the indicators that you consider of relevance for obesity/NCDs. Then, rank them based on their level of importance. You can leave in the column of the left the indicators that, according to you, are not applicable for obesity/NCDs. [Rank 17]
194.193.141.209	N/A	N/A	Yes	N/A	N/A
140.79.77.195	No	No	Yes	No	No
150.107.175.109	N/A	N/A	N/A	N/A	N/A
150.203.228.174	N/A	Yes	Yes	Yes	N/A																												WASTE3 | Regulation framework at retail levelThe government has programmes in place to minimize food waste at retail level:o Bars, cafeterias and restaurants shall be obliged to make it possible for consumers to take home food that they have not consumed, at no additional cost. To this end, reusable or easily recyclable packaging suitable for food use must be available to the consumer.o Supermark…	TRADE1 | Risk impact assessment of trade and investment agreementsThe government conducts cross-ministry and cross-sector risk impact assessments before the negotiation and implementation of multilateral and bilateral trade and investment agreements, to identify, evaluate and minimize the direct and indirect impacts of such agreements on population's nutrition and health, food security and enviro…	PROCESS2 | Support for startups and SMEs producing healthier and more sustainable foods The government provides (and if already in place, makes good use of) investment funds for startups, small- and medium-sized food businesses that store, process, package and/or handle healthier and more sustainable foods. At fixed amount of the funding is addressed to employment generation in rural areas and di…	TRADE2 | Effective use of trade policy levers for sustainable food systemsThe government adopts measures to manage investment and protect their regulatory capacity from the influence of vested interests on policy and uses trade policy levers more effectively to ensure environmental sustainability and the availability and accessibility of healthier and more sustainable foods, prevent overweight an…	PRODUCT10 | Subsidies for sustainable healthy crops/livestock/fishThe intent of existing subsidies by the government is to support sustainably produced crops, livestock and fish that contribute to healthier and more sustainable diets. These subsidised crops, livestock and fish shall be for food products intended for human consumption, and not for animal feed.	PRODUCT5 | Incentives for crop, fish and livestock diversification The government provides (non-)financial incentives to farmers and fishers to implement sustainable diversification practices, such as polyculture or crop-livestock integration, in:o Food crops (including neglected and underutilized traditional crops)o Livestock specieso Fisheries (including algae and new/emerging finfish species)	PRODUCT11 | Farmers access to traditional seeds and breedsThe government has programmes in place that protect ancestral, traditional seeds and breeds, such as:o Making them economically accessible to smallholder/family farmers, prioritizing them over industrial varieties.o Declaring ancestral seeds and breeds as public goods (property of the local community).	PRODUCT12 | Farmers and fishers' support The government has programmes in place to support farmers and fishers taking part in the transition towards sustainable food systems, such as:o Subsidizing the access to sustainable technologies and innovation (including digital technologies);o Providing skill training and capacity development programmes on sustainable and regenerative practices, and on cl…	PROCESS4 | Environmental impact measuresThe government requires the food producing companies to measure the environmental impact of food products by calculating in a standardized way an eco-score (e.g. lifecycle analysis, full environmental footprint) for the environmental impact of individual food and drink products.
122.56.199.237	N/A	Yes	N/A	N/A	N/A																												PRODUCT10 | Subsidies for sustainable healthy crops/livestock/fishThe intent of existing subsidies by the government is to support sustainably produced crops, livestock and fish that contribute to healthier and more sustainable diets. These subsidised crops, livestock and fish shall be for food products intended for human consumption, and not for animal feed.	PROCESS2 | Support for startups and SMEs producing healthier and more sustainable foods The government provides (and if already in place, makes good use of) investment funds for startups, small- and medium-sized food businesses that store, process, package and/or handle healthier and more sustainable foods. At fixed amount of the funding is addressed to employment generation in rural areas and di…	TRADE2 | Effective use of trade policy levers for sustainable food systemsThe government adopts measures to manage investment and protect their regulatory capacity from the influence of vested interests on policy and uses trade policy levers more effectively to ensure environmental sustainability and the availability and accessibility of healthier and more sustainable foods, prevent overweight an…	PRODUCT13 | Support to women's empowerment The government has programmes in place that enhance the participation of women and give (non-)financial support to women in agriculture and fisheries, such as:o Providing start-up grants, loans or guarantees (designed to help or advice on how best to enter sustainable farming)o Guaranteeing decision-making power in leadership positionso Providing income …	PROCESS3 | Evidence-based use of fortification programmes The government has implemented a plan to prevent micronutrient deficiencies among the population, according to a hierarchy scheme in which priority will be given to the promotion of healthier and more sustainable foods as part of a diversified diet. The plan establishes clear evidence-based criteria according to national guidelines (and fo…	WASTE2 | Food loss and waste reduction through a step-wise process The government requires all stakeholders across the food supply chain to have programmes in place that reduce (and ideally eliminate) food loss and waste, such as:o Elaborating a prevention plan according to a hierarchy of uses for food fit for consumption but consciously discarded, in which priority will be given to human consump…	TRADE1 | Risk impact assessment of trade and investment agreementsThe government conducts cross-ministry and cross-sector risk impact assessments before the negotiation and implementation of multilateral and bilateral trade and investment agreements, to identify, evaluate and minimize the direct and indirect impacts of such agreements on population's nutrition and health, food security and enviro…
73.29.224.233	No	Yes	No	No	No																												PRODUCT10 | Subsidies for sustainable healthy crops/livestock/fishThe intent of existing subsidies by the government is to support sustainably produced crops, livestock and fish that contribute to healthier and more sustainable diets. These subsidised crops, livestock and fish shall be for food products intended for human consumption, and not for animal feed.	PROCESS2 | Support for startups and SMEs producing healthier and more sustainable foods The government provides (and if already in place, makes good use of) investment funds for startups, small- and medium-sized food businesses that store, process, package and/or handle healthier and more sustainable foods. At fixed amount of the funding is addressed to employment generation in rural areas and di…	TRADE2 | Effective use of trade policy levers for sustainable food systemsThe government adopts measures to manage investment and protect their regulatory capacity from the influence of vested interests on policy and uses trade policy levers more effectively to ensure environmental sustainability and the availability and accessibility of healthier and more sustainable foods, prevent overweight an…	WASTE3 | Regulation framework at retail levelThe government has programmes in place to minimize food waste at retail level:o Bars, cafeterias and restaurants shall be obliged to make it possible for consumers to take home food that they have not consumed, at no additional cost. To this end, reusable or easily recyclable packaging suitable for food use must be available to the consumer.o Supermark…	PROCESS1 | Connecting smallholder farmers with territorial marketsThe government has programmes in place to guarantee that the local, fresh and diverse production of smallholder/family farmers reaches territorial markets (urban, peri-urban and rural), such as:o Investing in transportation, road and railway infrastructure;o Investing in storage facilities to be rented at lower prices to smallholde…
45.234.198.194	No	Yes	No	Yes	No																												PRODUCT3 | Regenerative agricultureThe government has programmes in place to (non-)financially support regenerative agriculture practices that protect the soil, enhancing its fertility and health through:o Sustainable soil remediation methods (e.g. bioremediation)o Increase of soil's organic matter contento Nitrogen fixation practices and rotation systemso Crop rotation of the land and return of …	PRODUCT5 | Incentives for crop, fish and livestock diversification The government provides (non-)financial incentives to farmers and fishers to implement sustainable diversification practices, such as polyculture or crop-livestock integration, in:o Food crops (including neglected and underutilized traditional crops)o Livestock specieso Fisheries (including algae and new/emerging finfish species)	PRODUCT10 | Subsidies for sustainable healthy crops/livestock/fishThe intent of existing subsidies by the government is to support sustainably produced crops, livestock and fish that contribute to healthier and more sustainable diets. These subsidised crops, livestock and fish shall be for food products intended for human consumption, and not for animal feed.	PRODUCT13 | Support to women's empowerment The government has programmes in place that enhance the participation of women and give (non-)financial support to women in agriculture and fisheries, such as:o Providing start-up grants, loans or guarantees (designed to help or advice on how best to enter sustainable farming)o Guaranteeing decision-making power in leadership positionso Providing income …	PROCESS1 | Connecting smallholder farmers with territorial marketsThe government has programmes in place to guarantee that the local, fresh and diverse production of smallholder/family farmers reaches territorial markets (urban, peri-urban and rural), such as:o Investing in transportation, road and railway infrastructure;o Investing in storage facilities to be rented at lower prices to smallholde…	PRODUCT14 | Support to young generationsThe government has programmes in place that give (non-)financial support to young generations (	PROCESS4 | Environmental impact measuresThe government requires the food producing companies to measure the environmental impact of food products by calculating in a standardized way an eco-score (e.g. lifecycle analysis, full environmental footprint) for the environmental impact of individual food and drink products.	WASTE2 | Food loss and waste reduction through a step-wise process The government requires all stakeholders across the food supply chain to have programmes in place that reduce (and ideally eliminate) food loss and waste, such as:o Elaborating a prevention plan according to a hierarchy of uses for food fit for consumption but consciously discarded, in which priority will be given to human consump…	TRADE1 | Risk impact assessment of trade and investment agreementsThe government conducts cross-ministry and cross-sector risk impact assessments before the negotiation and implementation of multilateral and bilateral trade and investment agreements, to identify, evaluate and minimize the direct and indirect impacts of such agreements on population's nutrition and health, food security and enviro…	TRADE3 | Trade incentives for shorter food supply chainsThe government provides trade policy incentives that enable shorter food supply chains (SFSCs) linking cities to secure a supply of healthier and more sustainable foods, and ensuring that priority is given to food from exports and imports that do not contribute to deforestation, or to the displacement of vulnerable groups from their traditio…
187.189.145.47	No	No	Yes	No	No
46.14.26.2	Yes	No	Yes	No	No	PRODUCT5 | Incentives for crop, fish and livestock diversification The government provides (non-)financial incentives to farmers and fishers to implement sustainable diversification practices, such as polyculture or crop-livestock integration, in:o Food crops (including neglected and underutilized traditional crops)o Livestock specieso Fisheries (including algae and new/emerging finfish species)	PRODUCT13 | Support to women's empowerment The government has programmes in place that enhance the participation of women and give (non-)financial support to women in agriculture and fisheries, such as:o Providing start-up grants, loans or guarantees (designed to help or advice on how best to enter sustainable farming)o Guaranteeing decision-making power in leadership positionso Providing income …	PROCESS3 | Evidence-based use of fortification programmes The government has implemented a plan to prevent micronutrient deficiencies among the population, according to a hierarchy scheme in which priority will be given to the promotion of healthier and more sustainable foods as part of a diversified diet. The plan establishes clear evidence-based criteria according to national guidelines (and fo…	PRODUCT6 | Evidence-based use of bio-fortification programmes The government has implemented a plan to prevent micronutrient deficiencies among the population, according to a hierarchy scheme in which priority will be given to the promotion of healthier and more sustainable crops that are part of a diversified diet. The plan establishes clear evidence-based criteria according to national guidelin…	PROCESS2 | Support for startups and SMEs producing healthier and more sustainable foods The government provides (and if already in place, makes good use of) investment funds for startups, small- and medium-sized food businesses that store, process, package and/or handle healthier and more sustainable foods. At fixed amount of the funding is addressed to employment generation in rural areas and di…	PROCESS1 | Connecting smallholder farmers with territorial marketsThe government has programmes in place to guarantee that the local, fresh and diverse production of smallholder/family farmers reaches territorial markets (urban, peri-urban and rural), such as:o Investing in transportation, road and railway infrastructure;o Investing in storage facilities to be rented at lower prices to smallholde…
140.79.77.195	No	No	Yes	No	No
[truncated: 177 more columns]

## Sheet: Total
	Analysed
Undernutrition	1
Overnutrition	4
Environmental sustainability	6
Socio-economic inequalities	2
Women's empowerment	0
Total	13
10 responses
13 ranking
			Food supply chains						Food environments
Indicator	Rank		Indicator	Total rank		Indicator	Rank		Indicator	Total rank
PROCESS1 | Connecting smallholder farmers with territorial marketsThe government has programmes in place to guarantee that the local, fresh and diverse production of smallholder/family farmers reaches territorial markets (urban, peri-urban and rural), such as:o Investing in transportation, road and railway infrastructure;o Investing in storage facilities to be rented at lower prices to smallholde…	1	1	PRODUCT10 | Subsidies for sustainable healthy crops/livestock/fishThe intent of existing subsidies by the government is to support sustainably produced crops, livestock and fish that contribute to healthier and more sustainable diets. These subsidised crops, livestock and fish shall be for food products intended for human consumption, and not for animal feed.	52		COMP1 | Reformulation of processed foodsFood composition targets/ standards/ restrictions/ bans have been established by the government for:o The content of energy, nutrients of concern (trans fats, added sugars, saturated fat) and sodiumo The use of less healthy and less sustainable ingredients (e.g. palm oil, animal protein sources)o The portion sizesof processed foods.	1	1	PRICES3 | Affordability of healthier and more sustainable dietsThe government requires existing food-related income support programmes (e.g. vouchers, cash, school feeding) to make healthier and more sustainable foods accessible for low-income households and vulnerable groups.	57
PROCESS1 | Connecting smallholder farmers with territorial marketsThe government has programmes in place to guarantee that the local, fresh and diverse production of smallholder/family farmers reaches territorial markets (urban, peri-urban and rural), such as:o Investing in transportation, road and railway infrastructure;o Investing in storage facilities to be rented at lower prices to smallholde…	4	2	PRODUCT5 | Incentives for crop, fish and livestock diversification The government provides (non-)financial incentives to farmers and fishers to implement sustainable diversification practices, such as polyculture or crop-livestock integration, in:o Food crops (including neglected and underutilized traditional crops)o Livestock specieso Fisheries (including algae and new/emerging finfish species)	50		COMP1 | Reformulation of processed foodsFood composition targets/ standards/ restrictions/ bans have been established by the government for:o The content of energy, nutrients of concern (trans fats, added sugars, saturated fat) and sodiumo The use of less healthy and less sustainable ingredients (e.g. palm oil, animal protein sources)o The portion sizesof processed foods.	25	2	PRICES2 | Subsidies for healthier and more sustainable foods The intent of existing subsidies/or VAT reductions by the government is for healthier and more sustainable foods (e.g. fruits, vegetables, beans and lentils, whole grains).	49
PROCESS1 | Connecting smallholder farmers with territorial marketsThe government has programmes in place to guarantee that the local, fresh and diverse production of smallholder/family farmers reaches territorial markets (urban, peri-urban and rural), such as:o Investing in transportation, road and railway infrastructure;o Investing in storage facilities to be rented at lower prices to smallholde…	2	3	PRODUCT7 | Land use managementThe government has regulations in place that restrict how land can be used in order to support environmental conservation, address desertification and land degradation, including:o Financial incentives to farmers in exchange for providing ecosystem services when managing the land and working on the land.o Guidance on land use that encourages sustainable development	41		COMP1 | Reformulation of processed foodsFood composition targets/ standards/ restrictions/ bans have been established by the government for:o The content of energy, nutrients of concern (trans fats, added sugars, saturated fat) and sodiumo The use of less healthy and less sustainable ingredients (e.g. palm oil, animal protein sources)o The portion sizesof processed foods.	5	3	LABEL3 | Front-of pack labellingA mandatory, consistent, evidence-informed front-of-pack label with a:o Nutrition information system (e.g. warning labels, numerical/colour coded, graded indicators)o Environmental information system (e.g. lifecycle analysis-inspired label, full environmental footprint label)is required for all packaged foods (either combined or separate), which readily allows cons…	48
PROCESS1 | Connecting smallholder farmers with territorial marketsThe government has programmes in place to guarantee that the local, fresh and diverse production of smallholder/family farmers reaches territorial markets (urban, peri-urban and rural), such as:o Investing in transportation, road and railway infrastructure;o Investing in storage facilities to be rented at lower prices to smallholde…	3	4	PROCESS2 | Support for startups and SMEs producing healthier and more sustainable foods The government provides (and if already in place, makes good use of) investment funds for startups, small- and medium-sized food businesses that store, process, package and/or handle healthier and more sustainable foods. At fixed amount of the funding is addressed to employment generation in rural areas and di…	27		COMP2 | Reformulation of out-of-home meals Food composition targets/ standards/ restrictions/ bans have been established by the government for:o The content of energy, nutrients of concern (trans fats, added sugars, saturated fat) and sodiumo The use of less healthy and less sustainable ingredients (e.g. palm oil, animal protein sources)o The portion sizesof meals sold by food service outlets, fo…	9	4	PRICES1 | Taxes on less healthy/sustainable foodso The government imposes taxes on less healthy foods (e.g. foods high in nutrients of concern or nutrients of concern in foods) to increase the prices of these foods by at least 20% to discourage less healthy food choices where possible.o The government imposes taxes on less sustainable foods and/or ingredients (e.g. red and processed meat, palm oi…	46
PROCESS2 | Support for startups and SMEs producing healthier and more sustainable foods The government provides (and if already in place, makes good use of) investment funds for startups, small- and medium-sized food businesses that store, process, package and/or handle healthier and more sustainable foods. At fixed amount of the funding is addressed to employment generation in rural areas and di…	2	5	WASTE3 | Regulation framework at retail levelThe government has programmes in place to minimize food waste at retail level:o Bars, cafeterias and restaurants shall be obliged to make it possible for consumers to take home food that they have not consumed, at no additional cost. To this end, reusable or easily recyclable packaging suitable for food use must be available to the consumer.o Supermark…	26		COMP2 | Reformulation of out-of-home meals Food composition targets/ standards/ restrictions/ bans have been established by the government for:o The content of energy, nutrients of concern (trans fats, added sugars, saturated fat) and sodiumo The use of less healthy and less sustainable ingredients (e.g. palm oil, animal protein sources)o The portion sizesof meals sold by food service outlets, fo…	2	5	PROMO1 | Marketing restrictions of less healthy and less sustainable foods to children across all mediaComprehensive, mandatory regulations with effective enforcement are implemented by the government to restrict exposure and power of promotion of less healthy and less sustainable foods to children, and/or their parents/caregivers across all types of media, including:o Broadcast media (TV, radio)…	42
PROCESS2 | Support for startups and SMEs producing healthier and more sustainable foods The government provides (and if already in place, makes good use of) investment funds for startups, small- and medium-sized food businesses that store, process, package and/or handle healthier and more sustainable foods. At fixed amount of the funding is addressed to employment generation in rural areas and di…	22	6	WASTE2 | Food loss and waste reduction through a step-wise process The government requires all stakeholders across the food supply chain to have programmes in place that reduce (and ideally eliminate) food loss and waste, such as:o Elaborating a prevention plan according to a hierarchy of uses for food fit for consumption but consciously discarded, in which priority will be given to human consump…	25		LABEL1 | Nutrition information panels and ingredient listso Ingredient lists and nutrient declarations in line with the most recent Codex recommendations are present on the labels of all packaged foods.o Regulations ensure that information concerning the quantity of added sugar and trans-fat within a food product is clearly presented in the nutrition information panel of all relevant packaged foo…	9	6	LABEL2 | Evidence-based claim regulations Robust, evidence-based regulatory systems are in place for:o Approving/reviewing nutrition and health claims on foods, according to an evidence-based independent nutrient profile modelo Approving/reviewing environmental sustainability claimsso that consumers are protected against misleading claims on packaged foods which lack scientific evidence.	37
PROCESS2 | Support for startups and SMEs producing healthier and more sustainable foods The government provides (and if already in place, makes good use of) investment funds for startups, small- and medium-sized food businesses that store, process, package and/or handle healthier and more sustainable foods. At fixed amount of the funding is addressed to employment generation in rural areas and di…	3	7	PRODUCT13 | Support to women's empowerment The government has programmes in place that enhance the participation of women and give (non-)financial support to women in agriculture and fisheries, such as:o Providing start-up grants, loans or guarantees (designed to help or advice on how best to enter sustainable farming)o Guaranteeing decision-making power in leadership positionso Providing income …	23		LABEL1 | Nutrition information panels and ingredient listso Ingredient lists and nutrient declarations in line with the most recent Codex recommendations are present on the labels of all packaged foods.o Regulations ensure that information concerning the quantity of added sugar and trans-fat within a food product is clearly presented in the nutrition information panel of all relevant packaged foo…	1	7	COMP1 | Reformulation of processed foodsFood composition targets/ standards/ restrictions/ bans have been established by the government for:o The content of energy, nutrients of concern (trans fats, added sugars, saturated fat) and sodiumo The use of less healthy and less sustainable ingredients (e.g. palm oil, animal protein sources)o The portion sizesof processed foods.	31
PROCESS3 | Evidence-based use of fortification programmes The government has implemented a plan to prevent micronutrient deficiencies among the population, according to a hierarchy scheme in which priority will be given to the promotion of healthier and more sustainable foods as part of a diversified diet. The plan establishes clear evidence-based criteria according to national guidelines (and fo…	6	8	TRADE2 | Effective use of trade policy levers for sustainable food systemsThe government adopts measures to manage investment and protect their regulatory capacity from the influence of vested interests on policy and uses trade policy levers more effectively to ensure environmental sustainability and the availability and accessibility of healthier and more sustainable foods, prevent overweight an…	21		LABEL2 | Evidence-based claim regulations Robust, evidence-based regulatory systems are in place for:o Approving/reviewing nutrition and health claims on foods, according to an evidence-based independent nutrient profile modelo Approving/reviewing environmental sustainability claimsso that consumers are protected against misleading claims on packaged foods which lack scientific evidence.	1	8	PROMO2 | Restriction of marketing of less healthy, less sustainable food in retail outlets The government has regulations in place to restrict the marketing of less healthy, less sustainable foods within supermarkets and other retail stores, including restrictions on product placement in prominent in-store positions (e.g. checkouts, end-of-aisle displays), price discounts, and sales targeting chi…	30
PROCESS3 | Evidence-based use of fortification programmes The government has implemented a plan to prevent micronutrient deficiencies among the population, according to a hierarchy scheme in which priority will be given to the promotion of healthier and more sustainable foods as part of a diversified diet. The plan establishes clear evidence-based criteria according to national guidelines (and fo…	2	9	PRODUCT3 | Regenerative agricultureThe government has programmes in place to (non-)financially support regenerative agriculture practices that protect the soil, enhancing its fertility and health through:o Sustainable soil remediation methods (e.g. bioremediation)o Increase of soil's organic matter contento Nitrogen fixation practices and rotation systemso Crop rotation of the land and return of …	20		LABEL2 | Evidence-based claim regulations Robust, evidence-based regulatory systems are in place for:o Approving/reviewing nutrition and health claims on foods, according to an evidence-based independent nutrient profile modelo Approving/reviewing environmental sustainability claimsso that consumers are protected against misleading claims on packaged foods which lack scientific evidence.	36	9	PROV1 | School food and nutrition policies The government implements clear, consistent policies in schools and early childhood education services with food service activities (nutrition standards for canteens, food at events, fundraising, promotions, vending machines etc.) that:o Promote safe drinking water (safe tap water or water fountains)o Provide and promote healthier and more sustainable fo…	23
PROCESS4 | Environmental impact measuresThe government requires the food producing companies to measure the environmental impact of food products by calculating in a standardized way an eco-score (e.g. lifecycle analysis, full environmental footprint) for the environmental impact of individual food and drink products.	2	10	WASTE1 | Food loss prevention and reduction through infrastructure investment The government minimizes food losses across the whole food supply chain by investing in sustainable infrastructure that improves post-harvest techniques and fosters the development of facilities for the post-harvest storage, the food processing and the transportation.	19		LABEL3 | Front-of pack labellingA mandatory, consistent, evidence-informed front-of-pack label with a:o Nutrition information system (e.g. warning labels, numerical/colour coded, graded indicators)o Environmental information system (e.g. lifecycle analysis-inspired label, full environmental footprint label)is required for all packaged foods (either combined or separate), which readily allows cons…	20	10	PROV3 | Support for shorter food supply chainsThe government gives financial support to shorter food supply chains (SFSCs) initiatives that connect farmers and consumers. Special focus is given to those coupled to organic farming, agroecology or sustainable agriculture practices, such as:o Community-Supported Agriculture (CSA)o Promoting the direct sale of agricultural products by farmers on terr…	17
PROCESS4 | Environmental impact measuresThe government requires the food producing companies to measure the environmental impact of food products by calculating in a standardized way an eco-score (e.g. lifecycle analysis, full environmental footprint) for the environmental impact of individual food and drink products.	12	11	PRODUCT4 | Optimisation of water resources managementThe government requires farmers to integrate sustainable water resource management practices (e.g. managed aquifer recharge and storage, subsurface waste storage and injection) that optimise water resources and agricultural outputs per unit of water.	18		LABEL3 | Front-of pack labellingA mandatory, consistent, evidence-informed front-of-pack label with a:o Nutrition information system (e.g. warning labels, numerical/colour coded, graded indicators)o Environmental information system (e.g. lifecycle analysis-inspired label, full environmental footprint label)is required for all packaged foods (either combined or separate), which readily allows cons…	28	11	PROV2 | Public sector setting (other than school) food and nutrition policiesThe government has clear, consistent policies in place to guarantee that public procurement and public sector settings (other than school and early childhood education services) with food service activities (e.g. hospitals and healthcare facilities, universities, nutrition standards for public canteens, public events, fo…	14
PRODUCT1 | Sustainable carbon sequestration practicesThe government has programmes in place to (non-)financially support agroecological practices that enhance natural carbon capture, such as:o Biosequestration practices through agroforestry systems (agrisilvicultural, silvopastoral, agrosylvopastoral)o Afforestation or reforestation practiceso Use of cover cropso Organic farming restoration of ag…	9	12	PRODUCT12 | Farmers and fishers' support The government has programmes in place to support farmers and fishers taking part in the transition towards sustainable food systems, such as:o Subsidizing the access to sustainable technologies and innovation (including digital technologies);o Providing skill training and capacity development programmes on sustainable and regenerative practices, and on cl…	17		LABEL4 | Out-of-home eating outlets menu labellingA consistent, simple, clearly-visible system of menu labelling is required for all out-of-home eating outlets (including vending machines) with a:o Nutrition information system (e.g. energy content, content of nutrients of concern, warning labels, numerical/colour coded, graded indicators)o Environmental information system (e.g. lifecycle analysis…	2	12	COMP2 | Reformulation of out-of-home meals Food composition targets/ standards/ restrictions/ bans have been established by the government for:o The content of energy, nutrients of concern (trans fats, added sugars, saturated fat) and sodiumo The use of less healthy and less sustainable ingredients (e.g. palm oil, animal protein sources)o The portion sizesof meals sold by food service outlets, fo…	11
PRODUCT10 | Subsidies for sustainable healthy crops/livestock/fishThe intent of existing subsidies by the government is to support sustainably produced crops, livestock and fish that contribute to healthier and more sustainable diets. These subsidised crops, livestock and fish shall be for food products intended for human consumption, and not for animal feed.	28	13	PRODUCT16 | Climate change impact preparedness The government has programmes in place for climate change impact preparedness that enhance the resilience of food supply chains, such as:o weather insurance for farmers and fisherso interventions to reduce and manage price volatility in case of pests, diseases, weather-related shocks or emergencies.	16		LABEL4 | Out-of-home eating outlets menu labellingA consistent, simple, clearly-visible system of menu labelling is required for all out-of-home eating outlets (including vending machines) with a:o Nutrition information system (e.g. energy content, content of nutrients of concern, warning labels, numerical/colour coded, graded indicators)o Environmental information system (e.g. lifecycle analysis…	8	13	LABEL1 | Nutrition information panels and ingredient listso Ingredient lists and nutrient declarations in line with the most recent Codex recommendations are present on the labels of all packaged foods.o Regulations ensure that information concerning the quantity of added sugar and trans-fat within a food product is clearly presented in the nutrition information panel of all relevant packaged foo…	10
PRODUCT10 | Subsidies for sustainable healthy crops/livestock/fishThe intent of existing subsidies by the government is to support sustainably produced crops, livestock and fish that contribute to healthier and more sustainable diets. These subsidised crops, livestock and fish shall be for food products intended for human consumption, and not for animal feed.	10	14	PRODUCT15 | Ecosystem restoration and conservationThe government has programmes in place to conserve and protect biodiversity across:o Lands and forests (zero-expansion policy of new agricultural land, restoring and reforesting degraded land)o Waters, oceans and coastal seas (marine protected areas, mangrove forests)Adopting a "Half Earth" strategy for biodiversity conservation.	15		PRICES1 | Taxes on less healthy/sustainable foodso The government imposes taxes on less healthy foods (e.g. foods high in nutrients of concern or nutrients of concern in foods) to increase the prices of these foods by at least 20% to discourage less healthy food choices where possible.o The government imposes taxes on less sustainable foods and/or ingredients (e.g. red and processed meat, palm oi…	20	14	LABEL4 | Out-of-home eating outlets menu labellingA consistent, simple, clearly-visible system of menu labelling is required for all out-of-home eating outlets (including vending machines) with a:o Nutrition information system (e.g. energy content, content of nutrients of concern, warning labels, numerical/colour coded, graded indicators)o Environmental information system (e.g. lifecycle analysis…	10
PRODUCT10 | Subsidies for sustainable healthy crops/livestock/fishThe intent of existing subsidies by the government is to support sustainably produced crops, livestock and fish that contribute to healthier and more sustainable diets. These subsidised crops, livestock and fish shall be for food products intended for human consumption, and not for animal feed.	14	15	PROCESS4 | Environmental impact measuresThe government requires the food producing companies to measure the environmental impact of food products by calculating in a standardized way an eco-score (e.g. lifecycle analysis, full environmental footprint) for the environmental impact of individual food and drink products.	14		PRICES1 | Taxes on less healthy/sustainable foodso The government imposes taxes on less healthy foods (e.g. foods high in nutrients of concern or nutrients of concern in foods) to increase the prices of these foods by at least 20% to discourage less healthy food choices where possible.o The government imposes taxes on less sustainable foods and/or ingredients (e.g. red and processed meat, palm oi…	21	15	PROMO3 | Marketing restrictions of breastmilk substitutesThe government implements, across all media and settings, the policies and practices of the 'International Code of Marketing of Breast-milk Substitutes' and 'World Health Assembly Resolutions' (e.g. prohibit the promotion of breastmilk substitutes, feeding bottles and teats) and restricts the marketing of breastmilk substitutes to adult wom…	9
PRODUCT11 | Farmers access to traditional seeds and breedsThe government has programmes in place that protect ancestral, traditional seeds and breeds, such as:o Making them economically accessible to smallholder/family farmers, prioritizing them over industrial varieties.o Declaring ancestral seeds and breeds as public goods (property of the local community).	1	16	TRADE1 | Risk impact assessment of trade and investment agreementsThe government conducts cross-ministry and cross-sector risk impact assessments before the negotiation and implementation of multilateral and bilateral trade and investment agreements, to identify, evaluate and minimize the direct and indirect impacts of such agreements on population's nutrition and health, food security and enviro…	12		PRICES1 | Taxes on less healthy/sustainable foodso The government imposes taxes on less healthy foods (e.g. foods high in nutrients of concern or nutrients of concern in foods) to increase the prices of these foods by at least 20% to discourage less healthy food choices where possible.o The government imposes taxes on less sustainable foods and/or ingredients (e.g. red and processed meat, palm oi…	5	16	RETAIL1 | Zoning lawso Zoning schemes, regulations and policies (e.g. tax incentives) are robust enough and are being used, where needed, by the government to place limits on the density or placement of quick-service restaurants or other outlets selling mainly less healthy and less sustainable foods.o Zoning schemes are in place to attract healthier and more sustainable grocery stores, kiosks or …	6
PRODUCT11 | Farmers access to traditional seeds and breedsThe government has programmes in place that protect ancestral, traditional seeds and breeds, such as:o Making them economically accessible to smallholder/family farmers, prioritizing them over industrial varieties.o Declaring ancestral seeds and breeds as public goods (property of the local community).	4	17	PRODUCT11 | Farmers access to traditional seeds and breedsThe government has programmes in place that protect ancestral, traditional seeds and breeds, such as:o Making them economically accessible to smallholder/family farmers, prioritizing them over industrial varieties.o Declaring ancestral seeds and breeds as public goods (property of the local community).	11		PRICES2 | Subsidies for healthier and more sustainable foods The intent of existing subsidies/or VAT reductions by the government is for healthier and more sustainable foods (e.g. fruits, vegetables, beans and lentils, whole grains).	8	17	RETAIL2 | Prominence of healthy, sustainable foods in the (in)formal food sectorThe government requires prioritization of the placement and prominence of healthier and more sustainable foods and the limitation of the in-store availability of less healthy and less sustainable foods, for:o Formal food vendors (including food stores and supermarkets)o Informal food vendors (including food trucks and…	5
PRODUCT11 | Farmers access to traditional seeds and breedsThe government has programmes in place that protect ancestral, traditional seeds and breeds, such as:o Making them economically accessible to smallholder/family farmers, prioritizing them over industrial varieties.o Declaring ancestral seeds and breeds as public goods (property of the local community).	6	18	PROCESS1 | Connecting smallholder farmers with territorial marketsThe government has programmes in place to guarantee that the local, fresh and diverse production of smallholder/family farmers reaches territorial markets (urban, peri-urban and rural), such as:o Investing in transportation, road and railway infrastructure;o Investing in storage facilities to be rented at lower prices to smallholde…	10		PRICES2 | Subsidies for healthier and more sustainable foods The intent of existing subsidies/or VAT reductions by the government is for healthier and more sustainable foods (e.g. fruits, vegetables, beans and lentils, whole grains).	11
PRODUCT12 | Farmers and fishers' support The government has programmes in place to support farmers and fishers taking part in the transition towards sustainable food systems, such as:o Subsidizing the access to sustainable technologies and innovation (including digital technologies);o Providing skill training and capacity development programmes on sustainable and regenerative practices, and on cl…	1	19	PRODUCT1 | Sustainable carbon sequestration practicesThe government has programmes in place to (non-)financially support agroecological practices that enhance natural carbon capture, such as:o Biosequestration practices through agroforestry systems (agrisilvicultural, silvopastoral, agrosylvopastoral)o Afforestation or reforestation practiceso Use of cover cropso Organic farming restoration of ag…	9		PRICES2 | Subsidies for healthier and more sustainable foods The intent of existing subsidies/or VAT reductions by the government is for healthier and more sustainable foods (e.g. fruits, vegetables, beans and lentils, whole grains).	26
PRODUCT12 | Farmers and fishers' support The government has programmes in place to support farmers and fishers taking part in the transition towards sustainable food systems, such as:o Subsidizing the access to sustainable technologies and innovation (including digital technologies);o Providing skill training and capacity development programmes on sustainable and regenerative practices, and on cl…	12	20	PRODUCT8 | FertilizersThe government has regulations in place to reduce (and ideally eliminate) the synthetic use of fertilisers, including:o Targets for reductions of nitrogen and phosphorus dischargeso Fertilisers accounting systemso Nitrogen quota systemso Taxes on phosphorus content in feedo Protection of groundwater and coastal areas from fertilizers' pollution	9		PRICES2 | Subsidies for healthier and more sustainable foods The intent of existing subsidies/or VAT reductions by the government is for healthier and more sustainable foods (e.g. fruits, vegetables, beans and lentils, whole grains).	4
PRODUCT12 | Farmers and fishers' support The government has programmes in place to support farmers and fishers taking part in the transition towards sustainable food systems, such as:o Subsidizing the access to sustainable technologies and innovation (including digital technologies);o Providing skill training and capacity development programmes on sustainable and regenerative practices, and on cl…	4	21	PROCESS3 | Evidence-based use of fortification programmes The government has implemented a plan to prevent micronutrient deficiencies among the population, according to a hierarchy scheme in which priority will be given to the promotion of healthier and more sustainable foods as part of a diversified diet. The plan establishes clear evidence-based criteria according to national guidelines (and fo…	8		PRICES3 | Affordability of healthier and more sustainable dietsThe government requires existing food-related income support programmes (e.g. vouchers, cash, school feeding) to make healthier and more sustainable foods accessible for low-income households and vulnerable groups.	10
PRODUCT13 | Support to women's empowerment The government has programmes in place that enhance the participation of women and give (non-)financial support to women in agriculture and fisheries, such as:o Providing start-up grants, loans or guarantees (designed to help or advice on how best to enter sustainable farming)o Guaranteeing decision-making power in leadership positionso Providing income …	8	22	PRODUCT2 | Sustainable fisheriesThe government’s national fisheries management policy directives guarantee that fishing activities carried out by the national fleet are environmentally sustainable (including artisanal fish and other aquatic systems) and require fully-documented fisheries taking into account bycatch and the preservation of marine ecosystems and sensitive species.	8		PRICES3 | Affordability of healthier and more sustainable dietsThe government requires existing food-related income support programmes (e.g. vouchers, cash, school feeding) to make healthier and more sustainable foods accessible for low-income households and vulnerable groups.	9
PRODUCT13 | Support to women's empowerment The government has programmes in place that enhance the participation of women and give (non-)financial support to women in agriculture and fisheries, such as:o Providing start-up grants, loans or guarantees (designed to help or advice on how best to enter sustainable farming)o Guaranteeing decision-making power in leadership positionso Providing income …	8	23	TRADE3 | Trade incentives for shorter food supply chainsThe government provides trade policy incentives that enable shorter food supply chains (SFSCs) linking cities to secure a supply of healthier and more sustainable foods, and ensuring that priority is given to food from exports and imports that do not contribute to deforestation, or to the displacement of vulnerable groups from their traditio…	6		PRICES3 | Affordability of healthier and more sustainable dietsThe government requires existing food-related income support programmes (e.g. vouchers, cash, school feeding) to make healthier and more sustainable foods accessible for low-income households and vulnerable groups.	27
PRODUCT13 | Support to women's empowerment The government has programmes in place that enhance the participation of women and give (non-)financial support to women in agriculture and fisheries, such as:o Providing start-up grants, loans or guarantees (designed to help or advice on how best to enter sustainable farming)o Guaranteeing decision-making power in leadership positionso Providing income …	1	24	PRODUCT9 | PesticidesThe government has regulations in place to reduce (and ideally eliminate) the use of chemical pesticides, including:o Avoiding the use of hazardous chemical pesticideso Promoting best practices to minimise the associated risks to human health and the environmento Encouraging farmers to use sustainable prevention techniques for disease and pests’ management	5		PRICES3 | Affordability of healthier and more sustainable dietsThe government requires existing food-related income support programmes (e.g. vouchers, cash, school feeding) to make healthier and more sustainable foods accessible for low-income households and vulnerable groups.	11
PRODUCT13 | Support to women's empowerment The government has programmes in place that enhance the participation of women and give (non-)financial support to women in agriculture and fisheries, such as:o Providing start-up grants, loans or guarantees (designed to help or advice on how best to enter sustainable farming)o Guaranteeing decision-making power in leadership positionso Providing income …	6	25	PRODUCT6 | Evidence-based use of bio-fortification programmes The government has implemented a plan to prevent micronutrient deficiencies among the population, according to a hierarchy scheme in which priority will be given to the promotion of healthier and more sustainable crops that are part of a diversified diet. The plan establishes clear evidence-based criteria according to national guidelin…	4		PROMO1 | Marketing restrictions of less healthy and less sustainable foods to children across all mediaComprehensive, mandatory regulations with effective enforcement are implemented by the government to restrict exposure and power of promotion of less healthy and less sustainable foods to children, and/or their parents/caregivers across all types of media, including:o Broadcast media (TV, radio)…	1
PRODUCT14 | Support to young generationsThe government has programmes in place that give (non-)financial support to young generations (	1	26	PRODUCT14 | Support to young generationsThe government has programmes in place that give (non-)financial support to young generations (	3		PROMO1 | Marketing restrictions of less healthy and less sustainable foods to children across all mediaComprehensive, mandatory regulations with effective enforcement are implemented by the government to restrict exposure and power of promotion of less healthy and less sustainable foods to children, and/or their parents/caregivers across all types of media, including:o Broadcast media (TV, radio)…	16
PRODUCT14 | Support to young generationsThe government has programmes in place that give (non-)financial support to young generations (	1	27	TRADE4 | Transparency of global food supply chainsThe government fosters sustainable and responsible corporate behaviour throughout the global value chains, such as:o Implementing Participatory Guarantee System (PGS) for sustainable production.o Requiring companies to identify and, where necessary, prevent, end or mitigate adverse impacts of their activities on the environment (e.g. pollution, us…	3		PROMO1 | Marketing restrictions of less healthy and less sustainable foods to children across all mediaComprehensive, mandatory regulations with effective enforcement are implemented by the government to restrict exposure and power of promotion of less healthy and less sustainable foods to children, and/or their parents/caregivers across all types of media, including:o Broadcast media (TV, radio)…	15
PRODUCT14 | Support to young generationsThe government has programmes in place that give (non-)financial support to young generations (	1					PROMO1 | Marketing restrictions of less healthy and less sustainable foods to children across all mediaComprehensive, mandatory regulations with effective enforcement are implemented by the government to restrict exposure and power of promotion of less healthy and less sustainable foods to children, and/or their parents/caregivers across all types of media, including:o Broadcast media (TV, radio)…	10
PRODUCT15 | Ecosystem restoration and conservationThe government has programmes in place to conserve and protect biodiversity across:o Lands and forests (zero-expansion policy of new agricultural land, restoring and reforesting degraded land)o Waters, oceans and coastal seas (marine protected areas, mangrove forests)Adopting a "Half Earth" strategy for biodiversity conservation.	14					PROMO2 | Restriction of marketing of less healthy, less sustainable food in retail outlets The government has regulations in place to restrict the marketing of less healthy, less sustainable foods within supermarkets and other retail stores, including restrictions on product placement in prominent in-store positions (e.g. checkouts, end-of-aisle displays), price discounts, and sales targeting chi…	8
PRODUCT15 | Ecosystem restoration and conservationThe government has programmes in place to conserve and protect biodiversity across:o Lands and forests (zero-expansion policy of new agricultural land, restoring and reforesting degraded land)o Waters, oceans and coastal seas (marine protected areas, mangrove forests)Adopting a "Half Earth" strategy for biodiversity conservation.	1					PROMO2 | Restriction of marketing of less healthy, less sustainable food in retail outlets The government has regulations in place to restrict the marketing of less healthy, less sustainable foods within supermarkets and other retail stores, including restrictions on product placement in prominent in-store positions (e.g. checkouts, end-of-aisle displays), price discounts, and sales targeting chi…	14
PRODUCT16 | Climate change impact preparedness The government has programmes in place for climate change impact preparedness that enhance the resilience of food supply chains, such as:o weather insurance for farmers and fisherso interventions to reduce and manage price volatility in case of pests, diseases, weather-related shocks or emergencies.	16					PROMO2 | Restriction of marketing of less healthy, less sustainable food in retail outlets The government has regulations in place to restrict the marketing of less healthy, less sustainable foods within supermarkets and other retail stores, including restrictions on product placement in prominent in-store positions (e.g. checkouts, end-of-aisle displays), price discounts, and sales targeting chi…	8
PRODUCT2 | Sustainable fisheriesThe government’s national fisheries management policy directives guarantee that fishing activities carried out by the national fleet are environmentally sustainable (including artisanal fish and other aquatic systems) and require fully-documented fisheries taking into account bycatch and the preservation of marine ecosystems and sensitive species.	8					PROMO3 | Marketing restrictions of breastmilk substitutesThe government implements, across all media and settings, the policies and practices of the 'International Code of Marketing of Breast-milk Substitutes' and 'World Health Assembly Resolutions' (e.g. prohibit the promotion of breastmilk substitutes, feeding bottles and teats) and restricts the marketing of breastmilk substitutes to adult wom…	4
PRODUCT3 | Regenerative agricultureThe government has programmes in place to (non-)financially support regenerative agriculture practices that protect the soil, enhancing its fertility and health through:o Sustainable soil remediation methods (e.g. bioremediation)o Increase of soil's organic matter contento Nitrogen fixation practices and rotation systemso Crop rotation of the land and return of …	10					PROMO3 | Marketing restrictions of breastmilk substitutesThe government implements, across all media and settings, the policies and practices of the 'International Code of Marketing of Breast-milk Substitutes' and 'World Health Assembly Resolutions' (e.g. prohibit the promotion of breastmilk substitutes, feeding bottles and teats) and restricts the marketing of breastmilk substitutes to adult wom…	4
PRODUCT3 | Regenerative agricultureThe government has programmes in place to (non-)financially support regenerative agriculture practices that protect the soil, enhancing its fertility and health through:o Sustainable soil remediation methods (e.g. bioremediation)o Increase of soil's organic matter contento Nitrogen fixation practices and rotation systemso Crop rotation of the land and return of …	10					PROMO3 | Marketing restrictions of breastmilk substitutesThe government implements, across all media and settings, the policies and practices of the 'International Code of Marketing of Breast-milk Substitutes' and 'World Health Assembly Resolutions' (e.g. prohibit the promotion of breastmilk substitutes, feeding bottles and teats) and restricts the marketing of breastmilk substitutes to adult wom…	1
PRODUCT4 | Optimisation of water resources managementThe government requires farmers to integrate sustainable water resource management practices (e.g. managed aquifer recharge and storage, subsurface waste storage and injection) that optimise water resources and agricultural outputs per unit of water.	18					PROV1 | School food and nutrition policies The government implements clear, consistent policies in schools and early childhood education services with food service activities (nutrition standards for canteens, food at events, fundraising, promotions, vending machines etc.) that:o Promote safe drinking water (safe tap water or water fountains)o Provide and promote healthier and more sustainable fo…	6
PRODUCT5 | Incentives for crop, fish and livestock diversification The government provides (non-)financial incentives to farmers and fishers to implement sustainable diversification practices, such as polyculture or crop-livestock integration, in:o Food crops (including neglected and underutilized traditional crops)o Livestock specieso Fisheries (including algae and new/emerging finfish species)	10					PROV1 | School food and nutrition policies The government implements clear, consistent policies in schools and early childhood education services with food service activities (nutrition standards for canteens, food at events, fundraising, promotions, vending machines etc.) that:o Promote safe drinking water (safe tap water or water fountains)o Provide and promote healthier and more sustainable fo…	4
PRODUCT5 | Incentives for crop, fish and livestock diversification The government provides (non-)financial incentives to farmers and fishers to implement sustainable diversification practices, such as polyculture or crop-livestock integration, in:o Food crops (including neglected and underutilized traditional crops)o Livestock specieso Fisheries (including algae and new/emerging finfish species)	9					PROV1 | School food and nutrition policies The government implements clear, consistent policies in schools and early childhood education services with food service activities (nutrition standards for canteens, food at events, fundraising, promotions, vending machines etc.) that:o Promote safe drinking water (safe tap water or water fountains)o Provide and promote healthier and more sustainable fo…	5
PRODUCT5 | Incentives for crop, fish and livestock diversification The government provides (non-)financial incentives to farmers and fishers to implement sustainable diversification practices, such as polyculture or crop-livestock integration, in:o Food crops (including neglected and underutilized traditional crops)o Livestock specieso Fisheries (including algae and new/emerging finfish species)	11					PROV1 | School food and nutrition policies The government implements clear, consistent policies in schools and early childhood education services with food service activities (nutrition standards for canteens, food at events, fundraising, promotions, vending machines etc.) that:o Promote safe drinking water (safe tap water or water fountains)o Provide and promote healthier and more sustainable fo…	8
PRODUCT5 | Incentives for crop, fish and livestock diversification The government provides (non-)financial incentives to farmers and fishers to implement sustainable diversification practices, such as polyculture or crop-livestock integration, in:o Food crops (including neglected and underutilized traditional crops)o Livestock specieso Fisheries (including algae and new/emerging finfish species)	20					PROV2 | Public sector setting (other than school) food and nutrition policiesThe government has clear, consistent policies in place to guarantee that public procurement and public sector settings (other than school and early childhood education services) with food service activities (e.g. hospitals and healthcare facilities, universities, nutrition standards for public canteens, public events, fo…	2
PRODUCT6 | Evidence-based use of bio-fortification programmes The government has implemented a plan to prevent micronutrient deficiencies among the population, according to a hierarchy scheme in which priority will be given to the promotion of healthier and more sustainable crops that are part of a diversified diet. The plan establishes clear evidence-based criteria according to national guidelin…	4					PROV2 | Public sector setting (other than school) food and nutrition policiesThe government has clear, consistent policies in place to guarantee that public procurement and public sector settings (other than school and early childhood education services) with food service activities (e.g. hospitals and healthcare facilities, universities, nutrition standards for public canteens, public events, fo…	2
PRODUCT7 | Land use managementThe government has regulations in place that restrict how land can be used in order to support environmental conservation, address desertification and land degradation, including:o Financial incentives to farmers in exchange for providing ecosystem services when managing the land and working on the land.o Guidance on land use that encourages sustainable development	33					PROV2 | Public sector setting (other than school) food and nutrition policiesThe government has clear, consistent policies in place to guarantee that public procurement and public sector settings (other than school and early childhood education services) with food service activities (e.g. hospitals and healthcare facilities, universities, nutrition standards for public canteens, public events, fo…	4
PRODUCT7 | Land use managementThe government has regulations in place that restrict how land can be used in order to support environmental conservation, address desertification and land degradation, including:o Financial incentives to farmers in exchange for providing ecosystem services when managing the land and working on the land.o Guidance on land use that encourages sustainable development	8					PROV2 | Public sector setting (other than school) food and nutrition policiesThe government has clear, consistent policies in place to guarantee that public procurement and public sector settings (other than school and early childhood education services) with food service activities (e.g. hospitals and healthcare facilities, universities, nutrition standards for public canteens, public events, fo…	6
PRODUCT8 | FertilizersThe government has regulations in place to reduce (and ideally eliminate) the synthetic use of fertilisers, including:o Targets for reductions of nitrogen and phosphorus dischargeso Fertilisers accounting systemso Nitrogen quota systemso Taxes on phosphorus content in feedo Protection of groundwater and coastal areas from fertilizers' pollution	9					PROV3 | Support for shorter food supply chainsThe government gives financial support to shorter food supply chains (SFSCs) initiatives that connect farmers and consumers. Special focus is given to those coupled to organic farming, agroecology or sustainable agriculture practices, such as:o Community-Supported Agriculture (CSA)o Promoting the direct sale of agricultural products by farmers on terr…	1
PRODUCT9 | PesticidesThe government has regulations in place to reduce (and ideally eliminate) the use of chemical pesticides, including:o Avoiding the use of hazardous chemical pesticideso Promoting best practices to minimise the associated risks to human health and the environmento Encouraging farmers to use sustainable prevention techniques for disease and pests’ management	5					PROV3 | Support for shorter food supply chainsThe government gives financial support to shorter food supply chains (SFSCs) initiatives that connect farmers and consumers. Special focus is given to those coupled to organic farming, agroecology or sustainable agriculture practices, such as:o Community-Supported Agriculture (CSA)o Promoting the direct sale of agricultural products by farmers on terr…	6
TRADE1 | Risk impact assessment of trade and investment agreementsThe government conducts cross-ministry and cross-sector risk impact assessments before the negotiation and implementation of multilateral and bilateral trade and investment agreements, to identify, evaluate and minimize the direct and indirect impacts of such agreements on population's nutrition and health, food security and enviro…	10					PROV3 | Support for shorter food supply chainsThe government gives financial support to shorter food supply chains (SFSCs) initiatives that connect farmers and consumers. Special focus is given to those coupled to organic farming, agroecology or sustainable agriculture practices, such as:o Community-Supported Agriculture (CSA)o Promoting the direct sale of agricultural products by farmers on terr…	10
TRADE1 | Risk impact assessment of trade and investment agreementsThe government conducts cross-ministry and cross-sector risk impact assessments before the negotiation and implementation of multilateral and bilateral trade and investment agreements, to identify, evaluate and minimize the direct and indirect impacts of such agreements on population's nutrition and health, food security and enviro…	1					RETAIL1 | Zoning lawso Zoning schemes, regulations and policies (e.g. tax incentives) are robust enough and are being used, where needed, by the government to place limits on the density or placement of quick-service restaurants or other outlets selling mainly less healthy and less sustainable foods.o Zoning schemes are in place to attract healthier and more sustainable grocery stores, kiosks or …	5
TRADE1 | Risk impact assessment of trade and investment agreementsThe government conducts cross-ministry and cross-sector risk impact assessments before the negotiation and implementation of multilateral and bilateral trade and investment agreements, to identify, evaluate and minimize the direct and indirect impacts of such agreements on population's nutrition and health, food security and enviro…	1					RETAIL1 | Zoning lawso Zoning schemes, regulations and policies (e.g. tax incentives) are robust enough and are being used, where needed, by the government to place limits on the density or placement of quick-service restaurants or other outlets selling mainly less healthy and less sustainable foods.o Zoning schemes are in place to attract healthier and more sustainable grocery stores, kiosks or …	1
TRADE2 | Effective use of trade policy levers for sustainable food systemsThe government adopts measures to manage investment and protect their regulatory capacity from the influence of vested interests on policy and uses trade policy levers more effectively to ensure environmental sustainability and the availability and accessibility of healthier and more sustainable foods, prevent overweight an…	16					RETAIL2 | Prominence of healthy, sustainable foods in the (in)formal food sectorThe government requires prioritization of the placement and prominence of healthier and more sustainable foods and the limitation of the in-store availability of less healthy and less sustainable foods, for:o Formal food vendors (including food stores and supermarkets)o Informal food vendors (including food trucks and…	1
TRADE2 | Effective use of trade policy levers for sustainable food systemsThe government adopts measures to manage investment and protect their regulatory capacity from the influence of vested interests on policy and uses trade policy levers more effectively to ensure environmental sustainability and the availability and accessibility of healthier and more sustainable foods, prevent overweight an…	4					RETAIL2 | Prominence of healthy, sustainable foods in the (in)formal food sectorThe government requires prioritization of the placement and prominence of healthier and more sustainable foods and the limitation of the in-store availability of less healthy and less sustainable foods, for:o Formal food vendors (including food stores and supermarkets)o Informal food vendors (including food trucks and…	4
TRADE2 | Effective use of trade policy levers for sustainable food systemsThe government adopts measures to manage investment and protect their regulatory capacity from the influence of vested interests on policy and uses trade policy levers more effectively to ensure environmental sustainability and the availability and accessibility of healthier and more sustainable foods, prevent overweight an…	1
TRADE3 | Trade incentives for shorter food supply chainsThe government provides trade policy incentives that enable shorter food supply chains (SFSCs) linking cities to secure a supply of healthier and more sustainable foods, and ensuring that priority is given to food from exports and imports that do not contribute to deforestation, or to the displacement of vulnerable groups from their traditio…	1
TRADE3 | Trade incentives for shorter food supply chainsThe government provides trade policy incentives that enable shorter food supply chains (SFSCs) linking cities to secure a supply of healthier and more sustainable foods, and ensuring that priority is given to food from exports and imports that do not contribute to deforestation, or to the displacement of vulnerable groups from their traditio…	3
TRADE3 | Trade incentives for shorter food supply chainsThe government provides trade policy incentives that enable shorter food supply chains (SFSCs) linking cities to secure a supply of healthier and more sustainable foods, and ensuring that priority is given to food from exports and imports that do not contribute to deforestation, or to the displacement of vulnerable groups from their traditio…	2
TRADE4 | Transparency of global food supply chainsThe government fosters sustainable and responsible corporate behaviour throughout the global value chains, such as:o Implementing Participatory Guarantee System (PGS) for sustainable production.o Requiring companies to identify and, where necessary, prevent, end or mitigate adverse impacts of their activities on the environment (e.g. pollution, us…	2
TRADE4 | Transparency of global food supply chainsThe government fosters sustainable and responsible corporate behaviour throughout the global value chains, such as:o Implementing Participatory Guarantee System (PGS) for sustainable production.o Requiring companies to identify and, where necessary, prevent, end or mitigate adverse impacts of their activities on the environment (e.g. pollution, us…	1
WASTE1 | Food loss prevention and reduction through infrastructure investment The government minimizes food losses across the whole food supply chain by investing in sustainable infrastructure that improves post-harvest techniques and fosters the development of facilities for the post-harvest storage, the food processing and the transportation.	19
WASTE2 | Food loss and waste reduction through a step-wise process The government requires all stakeholders across the food supply chain to have programmes in place that reduce (and ideally eliminate) food loss and waste, such as:o Elaborating a prevention plan according to a hierarchy of uses for food fit for consumption but consciously discarded, in which priority will be given to human consump…	2
WASTE2 | Food loss and waste reduction through a step-wise process The government requires all stakeholders across the food supply chain to have programmes in place that reduce (and ideally eliminate) food loss and waste, such as:o Elaborating a prevention plan according to a hierarchy of uses for food fit for consumption but consciously discarded, in which priority will be given to human consump…	23
WASTE3 | Regulation framework at retail levelThe government has programmes in place to minimize food waste at retail level:o Bars, cafeterias and restaurants shall be obliged to make it possible for consumers to take home food that they have not consumed, at no additional cost. To this end, reusable or easily recyclable packaging suitable for food use must be available to the consumer.o Supermark…	14
WASTE3 | Regulation framework at retail levelThe government has programmes in place to minimize food waste at retail level:o Bars, cafeterias and restaurants shall be obliged to make it possible for consumers to take home food that they have not consumed, at no additional cost. To this end, reusable or easily recyclable packaging suitable for food use must be available to the consumer.o Supermark…	12

## Sheet: Undernutr
Undernutrition	Expert 1	Score 1
Food supply chains	PRODUCT5 | Incentives for crop, fish and livestock diversification The government provides (non-)financial incentives to farmers and fishers to implement sustainable diversification practices, such as polyculture or crop-livestock integration, in:o Food crops (including neglected and underutilized traditional crops)o Livestock specieso Fisheries (including algae and new/emerging finfish species)	10
	PRODUCT13 | Support to women's empowerment The government has programmes in place that enhance the participation of women and give (non-)financial support to women in agriculture and fisheries, such as:o Providing start-up grants, loans or guarantees (designed to help or advice on how best to enter sustainable farming)o Guaranteeing decision-making power in leadership positionso Providing income …	8
	PROCESS3 | Evidence-based use of fortification programmes The government has implemented a plan to prevent micronutrient deficiencies among the population, according to a hierarchy scheme in which priority will be given to the promotion of healthier and more sustainable foods as part of a diversified diet. The plan establishes clear evidence-based criteria according to national guidelines (and fo…	6
	PRODUCT6 | Evidence-based use of bio-fortification programmes The government has implemented a plan to prevent micronutrient deficiencies among the population, according to a hierarchy scheme in which priority will be given to the promotion of healthier and more sustainable crops that are part of a diversified diet. The plan establishes clear evidence-based criteria according to national guidelin…	4
	PROCESS2 | Support for startups and SMEs producing healthier and more sustainable foods The government provides (and if already in place, makes good use of) investment funds for startups, small- and medium-sized food businesses that store, process, package and/or handle healthier and more sustainable foods. At fixed amount of the funding is addressed to employment generation in rural areas and di…	2
	PROCESS1 | Connecting smallholder farmers with territorial marketsThe government has programmes in place to guarantee that the local, fresh and diverse production of smallholder/family farmers reaches territorial markets (urban, peri-urban and rural), such as:o Investing in transportation, road and railway infrastructure;o Investing in storage facilities to be rented at lower prices to smallholde…	1
Food environments	PRICES3 | Affordability of healthier and more sustainable dietsThe government requires existing food-related income support programmes (e.g. vouchers, cash, school feeding) to make healthier and more sustainable foods accessible for low-income households and vulnerable groups.	10
	PRICES2 | Subsidies for healthier and more sustainable foods The intent of existing subsidies/or VAT reductions by the government is for healthier and more sustainable foods (e.g. fruits, vegetables, beans and lentils, whole grains).	8
	PROV1 | School food and nutrition policies The government implements clear, consistent policies in schools and early childhood education services with food service activities (nutrition standards for canteens, food at events, fundraising, promotions, vending machines etc.) that:o Promote safe drinking water (safe tap water or water fountains)o Provide and promote healthier and more sustainable fo…	6
	PROMO3 | Marketing restrictions of breastmilk substitutesThe government implements, across all media and settings, the policies and practices of the 'International Code of Marketing of Breast-milk Substitutes' and 'World Health Assembly Resolutions' (e.g. prohibit the promotion of breastmilk substitutes, feeding bottles and teats) and restricts the marketing of breastmilk substitutes to adult wom…	4
	PROV2 | Public sector setting (other than school) food and nutrition policiesThe government has clear, consistent policies in place to guarantee that public procurement and public sector settings (other than school and early childhood education services) with food service activities (e.g. hospitals and healthcare facilities, universities, nutrition standards for public canteens, public events, fo…	2
	PROMO1 | Marketing restrictions of less healthy and less sustainable foods to children across all mediaComprehensive, mandatory regulations with effective enforcement are implemented by the government to restrict exposure and power of promotion of less healthy and less sustainable foods to children, and/or their parents/caregivers across all types of media, including:o Broadcast media (TV, radio)…	1
	COMP1 | Reformulation of processed foodsFood composition targets/ standards/ restrictions/ bans have been established by the government for:o The content of energy, nutrients of concern (trans fats, added sugars, saturated fat) and sodiumo The use of less healthy and less sustainable ingredients (e.g. palm oil, animal protein sources)o The portion sizesof processed foods.	1

## Sheet: UN Rating
	Indicator	Rank		Indicator	Rank
1	PRODUCT5 | Incentives for crop, fish and livestock diversification The government provides (non-)financial incentives to farmers and fishers to implement sustainable diversification practices, such as polyculture or crop-livestock integration, in:o Food crops (including neglected and underutilized traditional crops)o Livestock specieso Fisheries (including algae and new/emerging finfish species)	10	1	PRICES3 | Affordability of healthier and more sustainable dietsThe government requires existing food-related income support programmes (e.g. vouchers, cash, school feeding) to make healthier and more sustainable foods accessible for low-income households and vulnerable groups.	10
2	PRODUCT13 | Support to women's empowerment The government has programmes in place that enhance the participation of women and give (non-)financial support to women in agriculture and fisheries, such as:o Providing start-up grants, loans or guarantees (designed to help or advice on how best to enter sustainable farming)o Guaranteeing decision-making power in leadership positionso Providing income …	8	2	PRICES2 | Subsidies for healthier and more sustainable foods The intent of existing subsidies/or VAT reductions by the government is for healthier and more sustainable foods (e.g. fruits, vegetables, beans and lentils, whole grains).	8
3	PROCESS3 | Evidence-based use of fortification programmes The government has implemented a plan to prevent micronutrient deficiencies among the population, according to a hierarchy scheme in which priority will be given to the promotion of healthier and more sustainable foods as part of a diversified diet. The plan establishes clear evidence-based criteria according to national guidelines (and fo…	6	3	PROV1 | School food and nutrition policies The government implements clear, consistent policies in schools and early childhood education services with food service activities (nutrition standards for canteens, food at events, fundraising, promotions, vending machines etc.) that:o Promote safe drinking water (safe tap water or water fountains)o Provide and promote healthier and more sustainable fo…	6
4	PRODUCT6 | Evidence-based use of bio-fortification programmes The government has implemented a plan to prevent micronutrient deficiencies among the population, according to a hierarchy scheme in which priority will be given to the promotion of healthier and more sustainable crops that are part of a diversified diet. The plan establishes clear evidence-based criteria according to national guidelin…	4	4	PROMO3 | Marketing restrictions of breastmilk substitutesThe government implements, across all media and settings, the policies and practices of the 'International Code of Marketing of Breast-milk Substitutes' and 'World Health Assembly Resolutions' (e.g. prohibit the promotion of breastmilk substitutes, feeding bottles and teats) and restricts the marketing of breastmilk substitutes to adult wom…	4
5	PROCESS2 | Support for startups and SMEs producing healthier and more sustainable foods The government provides (and if already in place, makes good use of) investment funds for startups, small- and medium-sized food businesses that store, process, package and/or handle healthier and more sustainable foods. At fixed amount of the funding is addressed to employment generation in rural areas and di…	2	5	PROV2 | Public sector setting (other than school) food and nutrition policiesThe government has clear, consistent policies in place to guarantee that public procurement and public sector settings (other than school and early childhood education services) with food service activities (e.g. hospitals and healthcare facilities, universities, nutrition standards for public canteens, public events, fo…	2
6	PROCESS1 | Connecting smallholder farmers with territorial marketsThe government has programmes in place to guarantee that the local, fresh and diverse production of smallholder/family farmers reaches territorial markets (urban, peri-urban and rural), such as:o Investing in transportation, road and railway infrastructure;o Investing in storage facilities to be rented at lower prices to smallholde…	1	6	PROMO1 | Marketing restrictions of less healthy and less sustainable foods to children across all mediaComprehensive, mandatory regulations with effective enforcement are implemented by the government to restrict exposure and power of promotion of less healthy and less sustainable foods to children, and/or their parents/caregivers across all types of media, including:o Broadcast media (TV, radio)…	1
			7	COMP1 | Reformulation of processed foodsFood composition targets/ standards/ restrictions/ bans have been established by the government for:o The content of energy, nutrients of concern (trans fats, added sugars, saturated fat) and sodiumo The use of less healthy and less sustainable ingredients (e.g. palm oil, animal protein sources)o The portion sizesof processed foods.	1

## Sheet: Obesity
Obesity	Expert 1	Score 1	Expert 2	Score 2	Expert 3	Score 3	Expert 4	Score 4
Food supply chains	WASTE3 | Regulation framework at retail levelThe government has programmes in place to minimize food waste at retail level:o Bars, cafeterias and restaurants shall be obliged to make it possible for consumers to take home food that they have not consumed, at no additional cost. To this end, reusable or easily recyclable packaging suitable for food use must be available to the consumer.o Supermark…	10	PRODUCT10 | Subsidies for sustainable healthy crops/livestock/fishThe intent of existing subsidies by the government is to support sustainably produced crops, livestock and fish that contribute to healthier and more sustainable diets. These subsidised crops, livestock and fish shall be for food products intended for human consumption, and not for animal feed.	10	PRODUCT10 | Subsidies for sustainable healthy crops/livestock/fishThe intent of existing subsidies by the government is to support sustainably produced crops, livestock and fish that contribute to healthier and more sustainable diets. These subsidised crops, livestock and fish shall be for food products intended for human consumption, and not for animal feed.	10	PRODUCT3 | Regenerative agricultureThe government has programmes in place to (non-)financially support regenerative agriculture practices that protect the soil, enhancing its fertility and health through:o Sustainable soil remediation methods (e.g. bioremediation)o Increase of soil's organic matter contento Nitrogen fixation practices and rotation systemso Crop rotation of the land and return of …	10
	TRADE1 | Risk impact assessment of trade and investment agreementsThe government conducts cross-ministry and cross-sector risk impact assessments before the negotiation and implementation of multilateral and bilateral trade and investment agreements, to identify, evaluate and minimize the direct and indirect impacts of such agreements on population's nutrition and health, food security and enviro…	8	PROCESS2 | Support for startups and SMEs producing healthier and more sustainable foods The government provides (and if already in place, makes good use of) investment funds for startups, small- and medium-sized food businesses that store, process, package and/or handle healthier and more sustainable foods. At fixed amount of the funding is addressed to employment generation in rural areas and di…	8	PROCESS2 | Support for startups and SMEs producing healthier and more sustainable foods The government provides (and if already in place, makes good use of) investment funds for startups, small- and medium-sized food businesses that store, process, package and/or handle healthier and more sustainable foods. At fixed amount of the funding is addressed to employment generation in rural areas and di…	8	PRODUCT5 | Incentives for crop, fish and livestock diversification The government provides (non-)financial incentives to farmers and fishers to implement sustainable diversification practices, such as polyculture or crop-livestock integration, in:o Food crops (including neglected and underutilized traditional crops)o Livestock specieso Fisheries (including algae and new/emerging finfish species)	8
	PROCESS2 | Support for startups and SMEs producing healthier and more sustainable foods The government provides (and if already in place, makes good use of) investment funds for startups, small- and medium-sized food businesses that store, process, package and/or handle healthier and more sustainable foods. At fixed amount of the funding is addressed to employment generation in rural areas and di…	6	TRADE2 | Effective use of trade policy levers for sustainable food systemsThe government adopts measures to manage investment and protect their regulatory capacity from the influence of vested interests on policy and uses trade policy levers more effectively to ensure environmental sustainability and the availability and accessibility of healthier and more sustainable foods, prevent overweight an…	6	TRADE2 | Effective use of trade policy levers for sustainable food systemsThe government adopts measures to manage investment and protect their regulatory capacity from the influence of vested interests on policy and uses trade policy levers more effectively to ensure environmental sustainability and the availability and accessibility of healthier and more sustainable foods, prevent overweight an…	6	PRODUCT10 | Subsidies for sustainable healthy crops/livestock/fishThe intent of existing subsidies by the government is to support sustainably produced crops, livestock and fish that contribute to healthier and more sustainable diets. These subsidised crops, livestock and fish shall be for food products intended for human consumption, and not for animal feed.	6
	TRADE2 | Effective use of trade policy levers for sustainable food systemsThe government adopts measures to manage investment and protect their regulatory capacity from the influence of vested interests on policy and uses trade policy levers more effectively to ensure environmental sustainability and the availability and accessibility of healthier and more sustainable foods, prevent overweight an…	4	PRODUCT13 | Support to women's empowerment The government has programmes in place that enhance the participation of women and give (non-)financial support to women in agriculture and fisheries, such as:o Providing start-up grants, loans or guarantees (designed to help or advice on how best to enter sustainable farming)o Guaranteeing decision-making power in leadership positionso Providing income …	4	WASTE3 | Regulation framework at retail levelThe government has programmes in place to minimize food waste at retail level:o Bars, cafeterias and restaurants shall be obliged to make it possible for consumers to take home food that they have not consumed, at no additional cost. To this end, reusable or easily recyclable packaging suitable for food use must be available to the consumer.o Supermark…	4	PRODUCT13 | Support to women's empowerment The government has programmes in place that enhance the participation of women and give (non-)financial support to women in agriculture and fisheries, such as:o Providing start-up grants, loans or guarantees (designed to help or advice on how best to enter sustainable farming)o Guaranteeing decision-making power in leadership positionso Providing income …	4
	PRODUCT10 | Subsidies for sustainable healthy crops/livestock/fishThe intent of existing subsidies by the government is to support sustainably produced crops, livestock and fish that contribute to healthier and more sustainable diets. These subsidised crops, livestock and fish shall be for food products intended for human consumption, and not for animal feed.	2	PROCESS3 | Evidence-based use of fortification programmes The government has implemented a plan to prevent micronutrient deficiencies among the population, according to a hierarchy scheme in which priority will be given to the promotion of healthier and more sustainable foods as part of a diversified diet. The plan establishes clear evidence-based criteria according to national guidelines (and fo…	2	PROCESS1 | Connecting smallholder farmers with territorial marketsThe government has programmes in place to guarantee that the local, fresh and diverse production of smallholder/family farmers reaches territorial markets (urban, peri-urban and rural), such as:o Investing in transportation, road and railway infrastructure;o Investing in storage facilities to be rented at lower prices to smallholde…	2	PROCESS1 | Connecting smallholder farmers with territorial marketsThe government has programmes in place to guarantee that the local, fresh and diverse production of smallholder/family farmers reaches territorial markets (urban, peri-urban and rural), such as:o Investing in transportation, road and railway infrastructure;o Investing in storage facilities to be rented at lower prices to smallholde…	2
	PRODUCT5 | Incentives for crop, fish and livestock diversification The government provides (non-)financial incentives to farmers and fishers to implement sustainable diversification practices, such as polyculture or crop-livestock integration, in:o Food crops (including neglected and underutilized traditional crops)o Livestock specieso Fisheries (including algae and new/emerging finfish species)	1	WASTE2 | Food loss and waste reduction through a step-wise process The government requires all stakeholders across the food supply chain to have programmes in place that reduce (and ideally eliminate) food loss and waste, such as:o Elaborating a prevention plan according to a hierarchy of uses for food fit for consumption but consciously discarded, in which priority will be given to human consump…	1			PRODUCT14 | Support to young generationsThe government has programmes in place that give (non-)financial support to young generations (	1
	PRODUCT11 | Farmers access to traditional seeds and breedsThe government has programmes in place that protect ancestral, traditional seeds and breeds, such as:o Making them economically accessible to smallholder/family farmers, prioritizing them over industrial varieties.o Declaring ancestral seeds and breeds as public goods (property of the local community).	1	TRADE1 | Risk impact assessment of trade and investment agreementsThe government conducts cross-ministry and cross-sector risk impact assessments before the negotiation and implementation of multilateral and bilateral trade and investment agreements, to identify, evaluate and minimize the direct and indirect impacts of such agreements on population's nutrition and health, food security and enviro…	1			PROCESS4 | Environmental impact measuresThe government requires the food producing companies to measure the environmental impact of food products by calculating in a standardized way an eco-score (e.g. lifecycle analysis, full environmental footprint) for the environmental impact of individual food and drink products.	1
	PRODUCT12 | Farmers and fishers' support The government has programmes in place to support farmers and fishers taking part in the transition towards sustainable food systems, such as:o Subsidizing the access to sustainable technologies and innovation (including digital technologies);o Providing skill training and capacity development programmes on sustainable and regenerative practices, and on cl…	1					WASTE2 | Food loss and waste reduction through a step-wise process The government requires all stakeholders across the food supply chain to have programmes in place that reduce (and ideally eliminate) food loss and waste, such as:o Elaborating a prevention plan according to a hierarchy of uses for food fit for consumption but consciously discarded, in which priority will be given to human consump…	1
	PROCESS4 | Environmental impact measuresThe government requires the food producing companies to measure the environmental impact of food products by calculating in a standardized way an eco-score (e.g. lifecycle analysis, full environmental footprint) for the environmental impact of individual food and drink products.	1					TRADE1 | Risk impact assessment of trade and investment agreementsThe government conducts cross-ministry and cross-sector risk impact assessments before the negotiation and implementation of multilateral and bilateral trade and investment agreements, to identify, evaluate and minimize the direct and indirect impacts of such agreements on population's nutrition and health, food security and enviro…	1
							TRADE3 | Trade incentives for shorter food supply chainsThe government provides trade policy incentives that enable shorter food supply chains (SFSCs) linking cities to secure a supply of healthier and more sustainable foods, and ensuring that priority is given to food from exports and imports that do not contribute to deforestation, or to the displacement of vulnerable groups from their traditio…	1
Food environments	PROMO1 | Marketing restrictions of less healthy and less sustainable foods to children across all mediaComprehensive, mandatory regulations with effective enforcement are implemented by the government to restrict exposure and power of promotion of less healthy and less sustainable foods to children, and/or their parents/caregivers across all types of media, including:o Broadcast media (TV, radio)…	10	COMP1 | Reformulation of processed foodsFood composition targets/ standards/ restrictions/ bans have been established by the government for:o The content of energy, nutrients of concern (trans fats, added sugars, saturated fat) and sodiumo The use of less healthy and less sustainable ingredients (e.g. palm oil, animal protein sources)o The portion sizesof processed foods.	10	PRICES1 | Taxes on less healthy/sustainable foodso The government imposes taxes on less healthy foods (e.g. foods high in nutrients of concern or nutrients of concern in foods) to increase the prices of these foods by at least 20% to discourage less healthy food choices where possible.o The government imposes taxes on less sustainable foods and/or ingredients (e.g. red and processed meat, palm oi…	10	COMP1 | Reformulation of processed foodsFood composition targets/ standards/ restrictions/ bans have been established by the government for:o The content of energy, nutrients of concern (trans fats, added sugars, saturated fat) and sodiumo The use of less healthy and less sustainable ingredients (e.g. palm oil, animal protein sources)o The portion sizesof processed foods.	10
	LABEL3 | Front-of pack labellingA mandatory, consistent, evidence-informed front-of-pack label with a:o Nutrition information system (e.g. warning labels, numerical/colour coded, graded indicators)o Environmental information system (e.g. lifecycle analysis-inspired label, full environmental footprint label)is required for all packaged foods (either combined or separate), which readily allows cons…	8	PRICES1 | Taxes on less healthy/sustainable foodso The government imposes taxes on less healthy foods (e.g. foods high in nutrients of concern or nutrients of concern in foods) to increase the prices of these foods by at least 20% to discourage less healthy food choices where possible.o The government imposes taxes on less sustainable foods and/or ingredients (e.g. red and processed meat, palm oi…	8	PRICES2 | Subsidies for healthier and more sustainable foods The intent of existing subsidies/or VAT reductions by the government is for healthier and more sustainable foods (e.g. fruits, vegetables, beans and lentils, whole grains).	8	LABEL1 | Nutrition information panels and ingredient listso Ingredient lists and nutrient declarations in line with the most recent Codex recommendations are present on the labels of all packaged foods.o Regulations ensure that information concerning the quantity of added sugar and trans-fat within a food product is clearly presented in the nutrition information panel of all relevant packaged foo…	8
	PROMO2 | Restriction of marketing of less healthy, less sustainable food in retail outlets The government has regulations in place to restrict the marketing of less healthy, less sustainable foods within supermarkets and other retail stores, including restrictions on product placement in prominent in-store positions (e.g. checkouts, end-of-aisle displays), price discounts, and sales targeting chi…	6	COMP2 | Reformulation of out-of-home meals Food composition targets/ standards/ restrictions/ bans have been established by the government for:o The content of energy, nutrients of concern (trans fats, added sugars, saturated fat) and sodiumo The use of less healthy and less sustainable ingredients (e.g. palm oil, animal protein sources)o The portion sizesof meals sold by food service outlets, fo…	6	PRICES3 | Affordability of healthier and more sustainable dietsThe government requires existing food-related income support programmes (e.g. vouchers, cash, school feeding) to make healthier and more sustainable foods accessible for low-income households and vulnerable groups.	6	LABEL3 | Front-of pack labellingA mandatory, consistent, evidence-informed front-of-pack label with a:o Nutrition information system (e.g. warning labels, numerical/colour coded, graded indicators)o Environmental information system (e.g. lifecycle analysis-inspired label, full environmental footprint label)is required for all packaged foods (either combined or separate), which readily allows cons…	6
	COMP1 | Reformulation of processed foodsFood composition targets/ standards/ restrictions/ bans have been established by the government for:o The content of energy, nutrients of concern (trans fats, added sugars, saturated fat) and sodiumo The use of less healthy and less sustainable ingredients (e.g. palm oil, animal protein sources)o The portion sizesof processed foods.	4	RETAIL1 | Zoning lawso Zoning schemes, regulations and policies (e.g. tax incentives) are robust enough and are being used, where needed, by the government to place limits on the density or placement of quick-service restaurants or other outlets selling mainly less healthy and less sustainable foods.o Zoning schemes are in place to attract healthier and more sustainable grocery stores, kiosks or …	4	LABEL3 | Front-of pack labellingA mandatory, consistent, evidence-informed front-of-pack label with a:o Nutrition information system (e.g. warning labels, numerical/colour coded, graded indicators)o Environmental information system (e.g. lifecycle analysis-inspired label, full environmental footprint label)is required for all packaged foods (either combined or separate), which readily allows cons…	4	PROMO1 | Marketing restrictions of less healthy and less sustainable foods to children across all mediaComprehensive, mandatory regulations with effective enforcement are implemented by the government to restrict exposure and power of promotion of less healthy and less sustainable foods to children, and/or their parents/caregivers across all types of media, including:o Broadcast media (TV, radio)…	4
	COMP2 | Reformulation of out-of-home meals Food composition targets/ standards/ restrictions/ bans have been established by the government for:o The content of energy, nutrients of concern (trans fats, added sugars, saturated fat) and sodiumo The use of less healthy and less sustainable ingredients (e.g. palm oil, animal protein sources)o The portion sizesof meals sold by food service outlets, fo…	2	LABEL3 | Front-of pack labellingA mandatory, consistent, evidence-informed front-of-pack label with a:o Nutrition information system (e.g. warning labels, numerical/colour coded, graded indicators)o Environmental information system (e.g. lifecycle analysis-inspired label, full environmental footprint label)is required for all packaged foods (either combined or separate), which readily allows cons…	2	LABEL4 | Out-of-home eating outlets menu labellingA consistent, simple, clearly-visible system of menu labelling is required for all out-of-home eating outlets (including vending machines) with a:o Nutrition information system (e.g. energy content, content of nutrients of concern, warning labels, numerical/colour coded, graded indicators)o Environmental information system (e.g. lifecycle analysis…	2	PROMO3 | Marketing restrictions of breastmilk substitutesThe government implements, across all media and settings, the policies and practices of the 'International Code of Marketing of Breast-milk Substitutes' and 'World Health Assembly Resolutions' (e.g. prohibit the promotion of breastmilk substitutes, feeding bottles and teats) and restricts the marketing of breastmilk substitutes to adult wom…	2
	PROV1 | School food and nutrition policies The government implements clear, consistent policies in schools and early childhood education services with food service activities (nutrition standards for canteens, food at events, fundraising, promotions, vending machines etc.) that:o Promote safe drinking water (safe tap water or water fountains)o Provide and promote healthier and more sustainable fo…	1	PROMO1 | Marketing restrictions of less healthy and less sustainable foods to children across all mediaComprehensive, mandatory regulations with effective enforcement are implemented by the government to restrict exposure and power of promotion of less healthy and less sustainable foods to children, and/or their parents/caregivers across all types of media, including:o Broadcast media (TV, radio)…	1	PROMO1 | Marketing restrictions of less healthy and less sustainable foods to children across all mediaComprehensive, mandatory regulations with effective enforcement are implemented by the government to restrict exposure and power of promotion of less healthy and less sustainable foods to children, and/or their parents/caregivers across all types of media, including:o Broadcast media (TV, radio)…	1	PROV1 | School food and nutrition policies The government implements clear, consistent policies in schools and early childhood education services with food service activities (nutrition standards for canteens, food at events, fundraising, promotions, vending machines etc.) that:o Promote safe drinking water (safe tap water or water fountains)o Provide and promote healthier and more sustainable fo…	1
	PRICES1 | Taxes on less healthy/sustainable foodso The government imposes taxes on less healthy foods (e.g. foods high in nutrients of concern or nutrients of concern in foods) to increase the prices of these foods by at least 20% to discourage less healthy food choices where possible.o The government imposes taxes on less sustainable foods and/or ingredients (e.g. red and processed meat, palm oi…	1	PROMO2 | Restriction of marketing of less healthy, less sustainable food in retail outlets The government has regulations in place to restrict the marketing of less healthy, less sustainable foods within supermarkets and other retail stores, including restrictions on product placement in prominent in-store positions (e.g. checkouts, end-of-aisle displays), price discounts, and sales targeting chi…	1	COMP2 | Reformulation of out-of-home meals Food composition targets/ standards/ restrictions/ bans have been established by the government for:o The content of energy, nutrients of concern (trans fats, added sugars, saturated fat) and sodiumo The use of less healthy and less sustainable ingredients (e.g. palm oil, animal protein sources)o The portion sizesof meals sold by food service outlets, fo…	1	PRICES1 | Taxes on less healthy/sustainable foodso The government imposes taxes on less healthy foods (e.g. foods high in nutrients of concern or nutrients of concern in foods) to increase the prices of these foods by at least 20% to discourage less healthy food choices where possible.o The government imposes taxes on less sustainable foods and/or ingredients (e.g. red and processed meat, palm oi…	1
	PRICES3 | Affordability of healthier and more sustainable dietsThe government requires existing food-related income support programmes (e.g. vouchers, cash, school feeding) to make healthier and more sustainable foods accessible for low-income households and vulnerable groups.	1	PROV1 | School food and nutrition policies The government implements clear, consistent policies in schools and early childhood education services with food service activities (nutrition standards for canteens, food at events, fundraising, promotions, vending machines etc.) that:o Promote safe drinking water (safe tap water or water fountains)o Provide and promote healthier and more sustainable fo…	1	PROV1 | School food and nutrition policies The government implements clear, consistent policies in schools and early childhood education services with food service activities (nutrition standards for canteens, food at events, fundraising, promotions, vending machines etc.) that:o Promote safe drinking water (safe tap water or water fountains)o Provide and promote healthier and more sustainable fo…	1	PRICES3 | Affordability of healthier and more sustainable dietsThe government requires existing food-related income support programmes (e.g. vouchers, cash, school feeding) to make healthier and more sustainable foods accessible for low-income households and vulnerable groups.	1
	PRICES2 | Subsidies for healthier and more sustainable foods The intent of existing subsidies/or VAT reductions by the government is for healthier and more sustainable foods (e.g. fruits, vegetables, beans and lentils, whole grains).	1	PROMO3 | Marketing restrictions of breastmilk substitutesThe government implements, across all media and settings, the policies and practices of the 'International Code of Marketing of Breast-milk Substitutes' and 'World Health Assembly Resolutions' (e.g. prohibit the promotion of breastmilk substitutes, feeding bottles and teats) and restricts the marketing of breastmilk substitutes to adult wom…	1	PROV2 | Public sector setting (other than school) food and nutrition policiesThe government has clear, consistent policies in place to guarantee that public procurement and public sector settings (other than school and early childhood education services) with food service activities (e.g. hospitals and healthcare facilities, universities, nutrition standards for public canteens, public events, fo…	1	PRICES2 | Subsidies for healthier and more sustainable foods The intent of existing subsidies/or VAT reductions by the government is for healthier and more sustainable foods (e.g. fruits, vegetables, beans and lentils, whole grains).	1
			PRICES2 | Subsidies for healthier and more sustainable foods The intent of existing subsidies/or VAT reductions by the government is for healthier and more sustainable foods (e.g. fruits, vegetables, beans and lentils, whole grains).	1	PROMO2 | Restriction of marketing of less healthy, less sustainable food in retail outlets The government has regulations in place to restrict the marketing of less healthy, less sustainable foods within supermarkets and other retail stores, including restrictions on product placement in prominent in-store positions (e.g. checkouts, end-of-aisle displays), price discounts, and sales targeting chi…	1
			PRICES3 | Affordability of healthier and more sustainable dietsThe government requires existing food-related income support programmes (e.g. vouchers, cash, school feeding) to make healthier and more sustainable foods accessible for low-income households and vulnerable groups.	1	RETAIL1 | Zoning lawso Zoning schemes, regulations and policies (e.g. tax incentives) are robust enough and are being used, where needed, by the government to place limits on the density or placement of quick-service restaurants or other outlets selling mainly less healthy and less sustainable foods.o Zoning schemes are in place to attract healthier and more sustainable grocery stores, kiosks or …	1
			PROV2 | Public sector setting (other than school) food and nutrition policiesThe government has clear, consistent policies in place to guarantee that public procurement and public sector settings (other than school and early childhood education services) with food service activities (e.g. hospitals and healthcare facilities, universities, nutrition standards for public canteens, public events, fo…	1	RETAIL2 | Prominence of healthy, sustainable foods in the (in)formal food sectorThe government requires prioritization of the placement and prominence of healthier and more sustainable foods and the limitation of the in-store availability of less healthy and less sustainable foods, for:o Formal food vendors (including food stores and supermarkets)o Informal food vendors (including food trucks and…	1
					COMP1 | Reformulation of processed foodsFood composition targets/ standards/ restrictions/ bans have been established by the government for:o The content of energy, nutrients of concern (trans fats, added sugars, saturated fat) and sodiumo The use of less healthy and less sustainable ingredients (e.g. palm oil, animal protein sources)o The portion sizesof processed foods.	1
					PROV3 | Support for shorter food supply chainsThe government gives financial support to shorter food supply chains (SFSCs) initiatives that connect farmers and consumers. Special focus is given to those coupled to organic farming, agroecology or sustainable agriculture practices, such as:o Community-Supported Agriculture (CSA)o Promoting the direct sale of agricultural products by farmers on terr…	1
					LABEL2 | Evidence-based claim regulations Robust, evidence-based regulatory systems are in place for:o Approving/reviewing nutrition and health claims on foods, according to an evidence-based independent nutrient profile modelo Approving/reviewing environmental sustainability claimsso that consumers are protected against misleading claims on packaged foods which lack scientific evidence.	1
					LABEL1 | Nutrition information panels and ingredient listso Ingredient lists and nutrient declarations in line with the most recent Codex recommendations are present on the labels of all packaged foods.o Regulations ensure that information concerning the quantity of added sugar and trans-fat within a food product is clearly presented in the nutrition information panel of all relevant packaged foo…	1
					PROMO3 | Marketing restrictions of breastmilk substitutesThe government implements, across all media and settings, the policies and practices of the 'International Code of Marketing of Breast-milk Substitutes' and 'World Health Assembly Resolutions' (e.g. prohibit the promotion of breastmilk substitutes, feeding bottles and teats) and restricts the marketing of breastmilk substitutes to adult wom…	1

## Sheet: Obesity Rating
Food supply chains	Rating		Indicator	Rank		Food environments	Rating		Indicator	Rank
PROCESS1 | Connecting smallholder farmers with territorial marketsThe government has programmes in place to guarantee that the local, fresh and diverse production of smallholder/family farmers reaches territorial markets (urban, peri-urban and rural), such as:o Investing in transportation, road and railway infrastructure;o Investing in storage facilities to be rented at lower prices to smallholde…	2	1	PRODUCT10 | Subsidies for sustainable healthy crops/livestock/fishThe intent of existing subsidies by the government is to support sustainably produced crops, livestock and fish that contribute to healthier and more sustainable diets. These subsidised crops, livestock and fish shall be for food products intended for human consumption, and not for animal feed.	28		COMP1 | Reformulation of processed foodsFood composition targets/ standards/ restrictions/ bans have been established by the government for:o The content of energy, nutrients of concern (trans fats, added sugars, saturated fat) and sodiumo The use of less healthy and less sustainable ingredients (e.g. palm oil, animal protein sources)o The portion sizesof processed foods.	4	1	COMP1 | Reformulation of processed foodsFood composition targets/ standards/ restrictions/ bans have been established by the government for:o The content of energy, nutrients of concern (trans fats, added sugars, saturated fat) and sodiumo The use of less healthy and less sustainable ingredients (e.g. palm oil, animal protein sources)o The portion sizesof processed foods.	25
PROCESS1 | Connecting smallholder farmers with territorial marketsThe government has programmes in place to guarantee that the local, fresh and diverse production of smallholder/family farmers reaches territorial markets (urban, peri-urban and rural), such as:o Investing in transportation, road and railway infrastructure;o Investing in storage facilities to be rented at lower prices to smallholde…	2	2	PROCESS2 | Support for startups and SMEs producing healthier and more sustainable foods The government provides (and if already in place, makes good use of) investment funds for startups, small- and medium-sized food businesses that store, process, package and/or handle healthier and more sustainable foods. At fixed amount of the funding is addressed to employment generation in rural areas and di…	22		COMP1 | Reformulation of processed foodsFood composition targets/ standards/ restrictions/ bans have been established by the government for:o The content of energy, nutrients of concern (trans fats, added sugars, saturated fat) and sodiumo The use of less healthy and less sustainable ingredients (e.g. palm oil, animal protein sources)o The portion sizesof processed foods.	10	2	LABEL3 | Front-of pack labellingA mandatory, consistent, evidence-informed front-of-pack label with a:o Nutrition information system (e.g. warning labels, numerical/colour coded, graded indicators)o Environmental information system (e.g. lifecycle analysis-inspired label, full environmental footprint label)is required for all packaged foods (either combined or separate), which readily allows cons…	20
PROCESS2 | Support for startups and SMEs producing healthier and more sustainable foods The government provides (and if already in place, makes good use of) investment funds for startups, small- and medium-sized food businesses that store, process, package and/or handle healthier and more sustainable foods. At fixed amount of the funding is addressed to employment generation in rural areas and di…	6	3	TRADE2 | Effective use of trade policy levers for sustainable food systemsThe government adopts measures to manage investment and protect their regulatory capacity from the influence of vested interests on policy and uses trade policy levers more effectively to ensure environmental sustainability and the availability and accessibility of healthier and more sustainable foods, prevent overweight an…	16		COMP1 | Reformulation of processed foodsFood composition targets/ standards/ restrictions/ bans have been established by the government for:o The content of energy, nutrients of concern (trans fats, added sugars, saturated fat) and sodiumo The use of less healthy and less sustainable ingredients (e.g. palm oil, animal protein sources)o The portion sizesof processed foods.	1	3	PRICES1 | Taxes on less healthy/sustainable foodso The government imposes taxes on less healthy foods (e.g. foods high in nutrients of concern or nutrients of concern in foods) to increase the prices of these foods by at least 20% to discourage less healthy food choices where possible.o The government imposes taxes on less sustainable foods and/or ingredients (e.g. red and processed meat, palm oi…	20
PROCESS2 | Support for startups and SMEs producing healthier and more sustainable foods The government provides (and if already in place, makes good use of) investment funds for startups, small- and medium-sized food businesses that store, process, package and/or handle healthier and more sustainable foods. At fixed amount of the funding is addressed to employment generation in rural areas and di…	8	4	WASTE3 | Regulation framework at retail levelThe government has programmes in place to minimize food waste at retail level:o Bars, cafeterias and restaurants shall be obliged to make it possible for consumers to take home food that they have not consumed, at no additional cost. To this end, reusable or easily recyclable packaging suitable for food use must be available to the consumer.o Supermark…	14		COMP1 | Reformulation of processed foodsFood composition targets/ standards/ restrictions/ bans have been established by the government for:o The content of energy, nutrients of concern (trans fats, added sugars, saturated fat) and sodiumo The use of less healthy and less sustainable ingredients (e.g. palm oil, animal protein sources)o The portion sizesof processed foods.	10	4	PROMO1 | Marketing restrictions of less healthy and less sustainable foods to children across all mediaComprehensive, mandatory regulations with effective enforcement are implemented by the government to restrict exposure and power of promotion of less healthy and less sustainable foods to children, and/or their parents/caregivers across all types of media, including:o Broadcast media (TV, radio)…	16
PROCESS2 | Support for startups and SMEs producing healthier and more sustainable foods The government provides (and if already in place, makes good use of) investment funds for startups, small- and medium-sized food businesses that store, process, package and/or handle healthier and more sustainable foods. At fixed amount of the funding is addressed to employment generation in rural areas and di…	8	5	PRODUCT3 | Regenerative agricultureThe government has programmes in place to (non-)financially support regenerative agriculture practices that protect the soil, enhancing its fertility and health through:o Sustainable soil remediation methods (e.g. bioremediation)o Increase of soil's organic matter contento Nitrogen fixation practices and rotation systemso Crop rotation of the land and return of …	10		COMP2 | Reformulation of out-of-home meals Food composition targets/ standards/ restrictions/ bans have been established by the government for:o The content of energy, nutrients of concern (trans fats, added sugars, saturated fat) and sodiumo The use of less healthy and less sustainable ingredients (e.g. palm oil, animal protein sources)o The portion sizesof meals sold by food service outlets, fo…	2	5	PRICES2 | Subsidies for healthier and more sustainable foods The intent of existing subsidies/or VAT reductions by the government is for healthier and more sustainable foods (e.g. fruits, vegetables, beans and lentils, whole grains).	11
PROCESS3 | Evidence-based use of fortification programmes The government has implemented a plan to prevent micronutrient deficiencies among the population, according to a hierarchy scheme in which priority will be given to the promotion of healthier and more sustainable foods as part of a diversified diet. The plan establishes clear evidence-based criteria according to national guidelines (and fo…	2	6	TRADE1 | Risk impact assessment of trade and investment agreementsThe government conducts cross-ministry and cross-sector risk impact assessments before the negotiation and implementation of multilateral and bilateral trade and investment agreements, to identify, evaluate and minimize the direct and indirect impacts of such agreements on population's nutrition and health, food security and enviro…	10		COMP2 | Reformulation of out-of-home meals Food composition targets/ standards/ restrictions/ bans have been established by the government for:o The content of energy, nutrients of concern (trans fats, added sugars, saturated fat) and sodiumo The use of less healthy and less sustainable ingredients (e.g. palm oil, animal protein sources)o The portion sizesof meals sold by food service outlets, fo…	6	6	COMP2 | Reformulation of out-of-home meals Food composition targets/ standards/ restrictions/ bans have been established by the government for:o The content of energy, nutrients of concern (trans fats, added sugars, saturated fat) and sodiumo The use of less healthy and less sustainable ingredients (e.g. palm oil, animal protein sources)o The portion sizesof meals sold by food service outlets, fo…	9
PROCESS4 | Environmental impact measuresThe government requires the food producing companies to measure the environmental impact of food products by calculating in a standardized way an eco-score (e.g. lifecycle analysis, full environmental footprint) for the environmental impact of individual food and drink products.	1	7	PRODUCT5 | Incentives for crop, fish and livestock diversification The government provides (non-)financial incentives to farmers and fishers to implement sustainable diversification practices, such as polyculture or crop-livestock integration, in:o Food crops (including neglected and underutilized traditional crops)o Livestock specieso Fisheries (including algae and new/emerging finfish species)	9		COMP2 | Reformulation of out-of-home meals Food composition targets/ standards/ restrictions/ bans have been established by the government for:o The content of energy, nutrients of concern (trans fats, added sugars, saturated fat) and sodiumo The use of less healthy and less sustainable ingredients (e.g. palm oil, animal protein sources)o The portion sizesof meals sold by food service outlets, fo…	1	7	LABEL1 | Nutrition information panels and ingredient listso Ingredient lists and nutrient declarations in line with the most recent Codex recommendations are present on the labels of all packaged foods.o Regulations ensure that information concerning the quantity of added sugar and trans-fat within a food product is clearly presented in the nutrition information panel of all relevant packaged foo…	9
PROCESS4 | Environmental impact measuresThe government requires the food producing companies to measure the environmental impact of food products by calculating in a standardized way an eco-score (e.g. lifecycle analysis, full environmental footprint) for the environmental impact of individual food and drink products.	1	8	PRODUCT13 | Support to women's empowerment The government has programmes in place that enhance the participation of women and give (non-)financial support to women in agriculture and fisheries, such as:o Providing start-up grants, loans or guarantees (designed to help or advice on how best to enter sustainable farming)o Guaranteeing decision-making power in leadership positionso Providing income …	8		LABEL1 | Nutrition information panels and ingredient listso Ingredient lists and nutrient declarations in line with the most recent Codex recommendations are present on the labels of all packaged foods.o Regulations ensure that information concerning the quantity of added sugar and trans-fat within a food product is clearly presented in the nutrition information panel of all relevant packaged foo…	1	8	PRICES3 | Affordability of healthier and more sustainable dietsThe government requires existing food-related income support programmes (e.g. vouchers, cash, school feeding) to make healthier and more sustainable foods accessible for low-income households and vulnerable groups.	9
PRODUCT10 | Subsidies for sustainable healthy crops/livestock/fishThe intent of existing subsidies by the government is to support sustainably produced crops, livestock and fish that contribute to healthier and more sustainable diets. These subsidised crops, livestock and fish shall be for food products intended for human consumption, and not for animal feed.	2	9	PROCESS1 | Connecting smallholder farmers with territorial marketsThe government has programmes in place to guarantee that the local, fresh and diverse production of smallholder/family farmers reaches territorial markets (urban, peri-urban and rural), such as:o Investing in transportation, road and railway infrastructure;o Investing in storage facilities to be rented at lower prices to smallholde…	4		LABEL1 | Nutrition information panels and ingredient listso Ingredient lists and nutrient declarations in line with the most recent Codex recommendations are present on the labels of all packaged foods.o Regulations ensure that information concerning the quantity of added sugar and trans-fat within a food product is clearly presented in the nutrition information panel of all relevant packaged foo…	8	9	PROMO2 | Restriction of marketing of less healthy, less sustainable food in retail outlets The government has regulations in place to restrict the marketing of less healthy, less sustainable foods within supermarkets and other retail stores, including restrictions on product placement in prominent in-store positions (e.g. checkouts, end-of-aisle displays), price discounts, and sales targeting chi…	8
PRODUCT10 | Subsidies for sustainable healthy crops/livestock/fishThe intent of existing subsidies by the government is to support sustainably produced crops, livestock and fish that contribute to healthier and more sustainable diets. These subsidised crops, livestock and fish shall be for food products intended for human consumption, and not for animal feed.	10	10	PROCESS3 | Evidence-based use of fortification programmes The government has implemented a plan to prevent micronutrient deficiencies among the population, according to a hierarchy scheme in which priority will be given to the promotion of healthier and more sustainable foods as part of a diversified diet. The plan establishes clear evidence-based criteria according to national guidelines (and fo…	2		LABEL2 | Evidence-based claim regulations Robust, evidence-based regulatory systems are in place for:o Approving/reviewing nutrition and health claims on foods, according to an evidence-based independent nutrient profile modelo Approving/reviewing environmental sustainability claimsso that consumers are protected against misleading claims on packaged foods which lack scientific evidence.	1	10	RETAIL1 | Zoning lawso Zoning schemes, regulations and policies (e.g. tax incentives) are robust enough and are being used, where needed, by the government to place limits on the density or placement of quick-service restaurants or other outlets selling mainly less healthy and less sustainable foods.o Zoning schemes are in place to attract healthier and more sustainable grocery stores, kiosks or …	5
PRODUCT10 | Subsidies for sustainable healthy crops/livestock/fishThe intent of existing subsidies by the government is to support sustainably produced crops, livestock and fish that contribute to healthier and more sustainable diets. These subsidised crops, livestock and fish shall be for food products intended for human consumption, and not for animal feed.	10	11	PROCESS4 | Environmental impact measuresThe government requires the food producing companies to measure the environmental impact of food products by calculating in a standardized way an eco-score (e.g. lifecycle analysis, full environmental footprint) for the environmental impact of individual food and drink products.	2		LABEL3 | Front-of pack labellingA mandatory, consistent, evidence-informed front-of-pack label with a:o Nutrition information system (e.g. warning labels, numerical/colour coded, graded indicators)o Environmental information system (e.g. lifecycle analysis-inspired label, full environmental footprint label)is required for all packaged foods (either combined or separate), which readily allows cons…	8	11	PROMO3 | Marketing restrictions of breastmilk substitutesThe government implements, across all media and settings, the policies and practices of the 'International Code of Marketing of Breast-milk Substitutes' and 'World Health Assembly Resolutions' (e.g. prohibit the promotion of breastmilk substitutes, feeding bottles and teats) and restricts the marketing of breastmilk substitutes to adult wom…	4
PRODUCT10 | Subsidies for sustainable healthy crops/livestock/fishThe intent of existing subsidies by the government is to support sustainably produced crops, livestock and fish that contribute to healthier and more sustainable diets. These subsidised crops, livestock and fish shall be for food products intended for human consumption, and not for animal feed.	6	12	WASTE2 | Food loss and waste reduction through a step-wise process The government requires all stakeholders across the food supply chain to have programmes in place that reduce (and ideally eliminate) food loss and waste, such as:o Elaborating a prevention plan according to a hierarchy of uses for food fit for consumption but consciously discarded, in which priority will be given to human consump…	2		LABEL3 | Front-of pack labellingA mandatory, consistent, evidence-informed front-of-pack label with a:o Nutrition information system (e.g. warning labels, numerical/colour coded, graded indicators)o Environmental information system (e.g. lifecycle analysis-inspired label, full environmental footprint label)is required for all packaged foods (either combined or separate), which readily allows cons…	2	12	PROV1 | School food and nutrition policies The government implements clear, consistent policies in schools and early childhood education services with food service activities (nutrition standards for canteens, food at events, fundraising, promotions, vending machines etc.) that:o Promote safe drinking water (safe tap water or water fountains)o Provide and promote healthier and more sustainable fo…	4
PRODUCT11 | Farmers access to traditional seeds and breedsThe government has programmes in place that protect ancestral, traditional seeds and breeds, such as:o Making them economically accessible to smallholder/family farmers, prioritizing them over industrial varieties.o Declaring ancestral seeds and breeds as public goods (property of the local community).	1	13	PRODUCT11 | Farmers access to traditional seeds and breedsThe government has programmes in place that protect ancestral, traditional seeds and breeds, such as:o Making them economically accessible to smallholder/family farmers, prioritizing them over industrial varieties.o Declaring ancestral seeds and breeds as public goods (property of the local community).	1		LABEL3 | Front-of pack labellingA mandatory, consistent, evidence-informed front-of-pack label with a:o Nutrition information system (e.g. warning labels, numerical/colour coded, graded indicators)o Environmental information system (e.g. lifecycle analysis-inspired label, full environmental footprint label)is required for all packaged foods (either combined or separate), which readily allows cons…	4	13	LABEL4 | Out-of-home eating outlets menu labellingA consistent, simple, clearly-visible system of menu labelling is required for all out-of-home eating outlets (including vending machines) with a:o Nutrition information system (e.g. energy content, content of nutrients of concern, warning labels, numerical/colour coded, graded indicators)o Environmental information system (e.g. lifecycle analysis…	2
PRODUCT12 | Farmers and fishers' support The government has programmes in place to support farmers and fishers taking part in the transition towards sustainable food systems, such as:o Subsidizing the access to sustainable technologies and innovation (including digital technologies);o Providing skill training and capacity development programmes on sustainable and regenerative practices, and on cl…	1	14	PRODUCT12 | Farmers and fishers' support The government has programmes in place to support farmers and fishers taking part in the transition towards sustainable food systems, such as:o Subsidizing the access to sustainable technologies and innovation (including digital technologies);o Providing skill training and capacity development programmes on sustainable and regenerative practices, and on cl…	1		LABEL3 | Front-of pack labellingA mandatory, consistent, evidence-informed front-of-pack label with a:o Nutrition information system (e.g. warning labels, numerical/colour coded, graded indicators)o Environmental information system (e.g. lifecycle analysis-inspired label, full environmental footprint label)is required for all packaged foods (either combined or separate), which readily allows cons…	6	14	PROV2 | Public sector setting (other than school) food and nutrition policiesThe government has clear, consistent policies in place to guarantee that public procurement and public sector settings (other than school and early childhood education services) with food service activities (e.g. hospitals and healthcare facilities, universities, nutrition standards for public canteens, public events, fo…	2
PRODUCT13 | Support to women's empowerment The government has programmes in place that enhance the participation of women and give (non-)financial support to women in agriculture and fisheries, such as:o Providing start-up grants, loans or guarantees (designed to help or advice on how best to enter sustainable farming)o Guaranteeing decision-making power in leadership positionso Providing income …	4	15	PRODUCT14 | Support to young generationsThe government has programmes in place that give (non-)financial support to young generations (	1		LABEL4 | Out-of-home eating outlets menu labellingA consistent, simple, clearly-visible system of menu labelling is required for all out-of-home eating outlets (including vending machines) with a:o Nutrition information system (e.g. energy content, content of nutrients of concern, warning labels, numerical/colour coded, graded indicators)o Environmental information system (e.g. lifecycle analysis…	2	15	LABEL2 | Evidence-based claim regulations Robust, evidence-based regulatory systems are in place for:o Approving/reviewing nutrition and health claims on foods, according to an evidence-based independent nutrient profile modelo Approving/reviewing environmental sustainability claimsso that consumers are protected against misleading claims on packaged foods which lack scientific evidence.	1
PRODUCT13 | Support to women's empowerment The government has programmes in place that enhance the participation of women and give (non-)financial support to women in agriculture and fisheries, such as:o Providing start-up grants, loans or guarantees (designed to help or advice on how best to enter sustainable farming)o Guaranteeing decision-making power in leadership positionso Providing income …	4	16	TRADE3 | Trade incentives for shorter food supply chainsThe government provides trade policy incentives that enable shorter food supply chains (SFSCs) linking cities to secure a supply of healthier and more sustainable foods, and ensuring that priority is given to food from exports and imports that do not contribute to deforestation, or to the displacement of vulnerable groups from their traditio…	1		PRICES1 | Taxes on less healthy/sustainable foodso The government imposes taxes on less healthy foods (e.g. foods high in nutrients of concern or nutrients of concern in foods) to increase the prices of these foods by at least 20% to discourage less healthy food choices where possible.o The government imposes taxes on less sustainable foods and/or ingredients (e.g. red and processed meat, palm oi…	1	16	PROV3 | Support for shorter food supply chainsThe government gives financial support to shorter food supply chains (SFSCs) initiatives that connect farmers and consumers. Special focus is given to those coupled to organic farming, agroecology or sustainable agriculture practices, such as:o Community-Supported Agriculture (CSA)o Promoting the direct sale of agricultural products by farmers on terr…	1
PRODUCT14 | Support to young generationsThe government has programmes in place that give (non-)financial support to young generations (	1					PRICES1 | Taxes on less healthy/sustainable foodso The government imposes taxes on less healthy foods (e.g. foods high in nutrients of concern or nutrients of concern in foods) to increase the prices of these foods by at least 20% to discourage less healthy food choices where possible.o The government imposes taxes on less sustainable foods and/or ingredients (e.g. red and processed meat, palm oi…	8	17	RETAIL2 | Prominence of healthy, sustainable foods in the (in)formal food sectorThe government requires prioritization of the placement and prominence of healthier and more sustainable foods and the limitation of the in-store availability of less healthy and less sustainable foods, for:o Formal food vendors (including food stores and supermarkets)o Informal food vendors (including food trucks and…	1
PRODUCT3 | Regenerative agricultureThe government has programmes in place to (non-)financially support regenerative agriculture practices that protect the soil, enhancing its fertility and health through:o Sustainable soil remediation methods (e.g. bioremediation)o Increase of soil's organic matter contento Nitrogen fixation practices and rotation systemso Crop rotation of the land and return of …	10					PRICES1 | Taxes on less healthy/sustainable foodso The government imposes taxes on less healthy foods (e.g. foods high in nutrients of concern or nutrients of concern in foods) to increase the prices of these foods by at least 20% to discourage less healthy food choices where possible.o The government imposes taxes on less sustainable foods and/or ingredients (e.g. red and processed meat, palm oi…	10
PRODUCT5 | Incentives for crop, fish and livestock diversification The government provides (non-)financial incentives to farmers and fishers to implement sustainable diversification practices, such as polyculture or crop-livestock integration, in:o Food crops (including neglected and underutilized traditional crops)o Livestock specieso Fisheries (including algae and new/emerging finfish species)	1					PRICES1 | Taxes on less healthy/sustainable foodso The government imposes taxes on less healthy foods (e.g. foods high in nutrients of concern or nutrients of concern in foods) to increase the prices of these foods by at least 20% to discourage less healthy food choices where possible.o The government imposes taxes on less sustainable foods and/or ingredients (e.g. red and processed meat, palm oi…	1
PRODUCT5 | Incentives for crop, fish and livestock diversification The government provides (non-)financial incentives to farmers and fishers to implement sustainable diversification practices, such as polyculture or crop-livestock integration, in:o Food crops (including neglected and underutilized traditional crops)o Livestock specieso Fisheries (including algae and new/emerging finfish species)	8					PRICES2 | Subsidies for healthier and more sustainable foods The intent of existing subsidies/or VAT reductions by the government is for healthier and more sustainable foods (e.g. fruits, vegetables, beans and lentils, whole grains).	1
TRADE1 | Risk impact assessment of trade and investment agreementsThe government conducts cross-ministry and cross-sector risk impact assessments before the negotiation and implementation of multilateral and bilateral trade and investment agreements, to identify, evaluate and minimize the direct and indirect impacts of such agreements on population's nutrition and health, food security and enviro…	8					PRICES2 | Subsidies for healthier and more sustainable foods The intent of existing subsidies/or VAT reductions by the government is for healthier and more sustainable foods (e.g. fruits, vegetables, beans and lentils, whole grains).	1
TRADE1 | Risk impact assessment of trade and investment agreementsThe government conducts cross-ministry and cross-sector risk impact assessments before the negotiation and implementation of multilateral and bilateral trade and investment agreements, to identify, evaluate and minimize the direct and indirect impacts of such agreements on population's nutrition and health, food security and enviro…	1					PRICES2 | Subsidies for healthier and more sustainable foods The intent of existing subsidies/or VAT reductions by the government is for healthier and more sustainable foods (e.g. fruits, vegetables, beans and lentils, whole grains).	8
TRADE1 | Risk impact assessment of trade and investment agreementsThe government conducts cross-ministry and cross-sector risk impact assessments before the negotiation and implementation of multilateral and bilateral trade and investment agreements, to identify, evaluate and minimize the direct and indirect impacts of such agreements on population's nutrition and health, food security and enviro…	1					PRICES2 | Subsidies for healthier and more sustainable foods The intent of existing subsidies/or VAT reductions by the government is for healthier and more sustainable foods (e.g. fruits, vegetables, beans and lentils, whole grains).	1
TRADE2 | Effective use of trade policy levers for sustainable food systemsThe government adopts measures to manage investment and protect their regulatory capacity from the influence of vested interests on policy and uses trade policy levers more effectively to ensure environmental sustainability and the availability and accessibility of healthier and more sustainable foods, prevent overweight an…	4					PRICES3 | Affordability of healthier and more sustainable dietsThe government requires existing food-related income support programmes (e.g. vouchers, cash, school feeding) to make healthier and more sustainable foods accessible for low-income households and vulnerable groups.	1
TRADE2 | Effective use of trade policy levers for sustainable food systemsThe government adopts measures to manage investment and protect their regulatory capacity from the influence of vested interests on policy and uses trade policy levers more effectively to ensure environmental sustainability and the availability and accessibility of healthier and more sustainable foods, prevent overweight an…	6					PRICES3 | Affordability of healthier and more sustainable dietsThe government requires existing food-related income support programmes (e.g. vouchers, cash, school feeding) to make healthier and more sustainable foods accessible for low-income households and vulnerable groups.	1
TRADE2 | Effective use of trade policy levers for sustainable food systemsThe government adopts measures to manage investment and protect their regulatory capacity from the influence of vested interests on policy and uses trade policy levers more effectively to ensure environmental sustainability and the availability and accessibility of healthier and more sustainable foods, prevent overweight an…	6					PRICES3 | Affordability of healthier and more sustainable dietsThe government requires existing food-related income support programmes (e.g. vouchers, cash, school feeding) to make healthier and more sustainable foods accessible for low-income households and vulnerable groups.	6
TRADE3 | Trade incentives for shorter food supply chainsThe government provides trade policy incentives that enable shorter food supply chains (SFSCs) linking cities to secure a supply of healthier and more sustainable foods, and ensuring that priority is given to food from exports and imports that do not contribute to deforestation, or to the displacement of vulnerable groups from their traditio…	1					PRICES3 | Affordability of healthier and more sustainable dietsThe government requires existing food-related income support programmes (e.g. vouchers, cash, school feeding) to make healthier and more sustainable foods accessible for low-income households and vulnerable groups.	1
WASTE2 | Food loss and waste reduction through a step-wise process The government requires all stakeholders across the food supply chain to have programmes in place that reduce (and ideally eliminate) food loss and waste, such as:o Elaborating a prevention plan according to a hierarchy of uses for food fit for consumption but consciously discarded, in which priority will be given to human consump…	1					PROMO1 | Marketing restrictions of less healthy and less sustainable foods to children across all mediaComprehensive, mandatory regulations with effective enforcement are implemented by the government to restrict exposure and power of promotion of less healthy and less sustainable foods to children, and/or their parents/caregivers across all types of media, including:o Broadcast media (TV, radio)…	10
WASTE2 | Food loss and waste reduction through a step-wise process The government requires all stakeholders across the food supply chain to have programmes in place that reduce (and ideally eliminate) food loss and waste, such as:o Elaborating a prevention plan according to a hierarchy of uses for food fit for consumption but consciously discarded, in which priority will be given to human consump…	1					PROMO1 | Marketing restrictions of less healthy and less sustainable foods to children across all mediaComprehensive, mandatory regulations with effective enforcement are implemented by the government to restrict exposure and power of promotion of less healthy and less sustainable foods to children, and/or their parents/caregivers across all types of media, including:o Broadcast media (TV, radio)…	1
WASTE3 | Regulation framework at retail levelThe government has programmes in place to minimize food waste at retail level:o Bars, cafeterias and restaurants shall be obliged to make it possible for consumers to take home food that they have not consumed, at no additional cost. To this end, reusable or easily recyclable packaging suitable for food use must be available to the consumer.o Supermark…	10					PROMO1 | Marketing restrictions of less healthy and less sustainable foods to children across all mediaComprehensive, mandatory regulations with effective enforcement are implemented by the government to restrict exposure and power of promotion of less healthy and less sustainable foods to children, and/or their parents/caregivers across all types of media, including:o Broadcast media (TV, radio)…	1
WASTE3 | Regulation framework at retail levelThe government has programmes in place to minimize food waste at retail level:o Bars, cafeterias and restaurants shall be obliged to make it possible for consumers to take home food that they have not consumed, at no additional cost. To this end, reusable or easily recyclable packaging suitable for food use must be available to the consumer.o Supermark…	4					PROMO1 | Marketing restrictions of less healthy and less sustainable foods to children across all mediaComprehensive, mandatory regulations with effective enforcement are implemented by the government to restrict exposure and power of promotion of less healthy and less sustainable foods to children, and/or their parents/caregivers across all types of media, including:o Broadcast media (TV, radio)…	4
						PROMO2 | Restriction of marketing of less healthy, less sustainable food in retail outlets The government has regulations in place to restrict the marketing of less healthy, less sustainable foods within supermarkets and other retail stores, including restrictions on product placement in prominent in-store positions (e.g. checkouts, end-of-aisle displays), price discounts, and sales targeting chi…	6
						PROMO2 | Restriction of marketing of less healthy, less sustainable food in retail outlets The government has regulations in place to restrict the marketing of less healthy, less sustainable foods within supermarkets and other retail stores, including restrictions on product placement in prominent in-store positions (e.g. checkouts, end-of-aisle displays), price discounts, and sales targeting chi…	1
						PROMO2 | Restriction of marketing of less healthy, less sustainable food in retail outlets The government has regulations in place to restrict the marketing of less healthy, less sustainable foods within supermarkets and other retail stores, including restrictions on product placement in prominent in-store positions (e.g. checkouts, end-of-aisle displays), price discounts, and sales targeting chi…	1
						PROMO3 | Marketing restrictions of breastmilk substitutesThe government implements, across all media and settings, the policies and practices of the 'International Code of Marketing of Breast-milk Substitutes' and 'World Health Assembly Resolutions' (e.g. prohibit the promotion of breastmilk substitutes, feeding bottles and teats) and restricts the marketing of breastmilk substitutes to adult wom…	1
						PROMO3 | Marketing restrictions of breastmilk substitutesThe government implements, across all media and settings, the policies and practices of the 'International Code of Marketing of Breast-milk Substitutes' and 'World Health Assembly Resolutions' (e.g. prohibit the promotion of breastmilk substitutes, feeding bottles and teats) and restricts the marketing of breastmilk substitutes to adult wom…	1
						PROMO3 | Marketing restrictions of breastmilk substitutesThe government implements, across all media and settings, the policies and practices of the 'International Code of Marketing of Breast-milk Substitutes' and 'World Health Assembly Resolutions' (e.g. prohibit the promotion of breastmilk substitutes, feeding bottles and teats) and restricts the marketing of breastmilk substitutes to adult wom…	2
						PROV1 | School food and nutrition policies The government implements clear, consistent policies in schools and early childhood education services with food service activities (nutrition standards for canteens, food at events, fundraising, promotions, vending machines etc.) that:o Promote safe drinking water (safe tap water or water fountains)o Provide and promote healthier and more sustainable fo…	1
						PROV1 | School food and nutrition policies The government implements clear, consistent policies in schools and early childhood education services with food service activities (nutrition standards for canteens, food at events, fundraising, promotions, vending machines etc.) that:o Promote safe drinking water (safe tap water or water fountains)o Provide and promote healthier and more sustainable fo…	1
						PROV1 | School food and nutrition policies The government implements clear, consistent policies in schools and early childhood education services with food service activities (nutrition standards for canteens, food at events, fundraising, promotions, vending machines etc.) that:o Promote safe drinking water (safe tap water or water fountains)o Provide and promote healthier and more sustainable fo…	1
						PROV1 | School food and nutrition policies The government implements clear, consistent policies in schools and early childhood education services with food service activities (nutrition standards for canteens, food at events, fundraising, promotions, vending machines etc.) that:o Promote safe drinking water (safe tap water or water fountains)o Provide and promote healthier and more sustainable fo…	1
						PROV2 | Public sector setting (other than school) food and nutrition policiesThe government has clear, consistent policies in place to guarantee that public procurement and public sector settings (other than school and early childhood education services) with food service activities (e.g. hospitals and healthcare facilities, universities, nutrition standards for public canteens, public events, fo…	1
						PROV2 | Public sector setting (other than school) food and nutrition policiesThe government has clear, consistent policies in place to guarantee that public procurement and public sector settings (other than school and early childhood education services) with food service activities (e.g. hospitals and healthcare facilities, universities, nutrition standards for public canteens, public events, fo…	1
						PROV3 | Support for shorter food supply chainsThe government gives financial support to shorter food supply chains (SFSCs) initiatives that connect farmers and consumers. Special focus is given to those coupled to organic farming, agroecology or sustainable agriculture practices, such as:o Community-Supported Agriculture (CSA)o Promoting the direct sale of agricultural products by farmers on terr…	1
						RETAIL1 | Zoning lawso Zoning schemes, regulations and policies (e.g. tax incentives) are robust enough and are being used, where needed, by the government to place limits on the density or placement of quick-service restaurants or other outlets selling mainly less healthy and less sustainable foods.o Zoning schemes are in place to attract healthier and more sustainable grocery stores, kiosks or …	4
						RETAIL1 | Zoning lawso Zoning schemes, regulations and policies (e.g. tax incentives) are robust enough and are being used, where needed, by the government to place limits on the density or placement of quick-service restaurants or other outlets selling mainly less healthy and less sustainable foods.o Zoning schemes are in place to attract healthier and more sustainable grocery stores, kiosks or …	1
						RETAIL2 | Prominence of healthy, sustainable foods in the (in)formal food sectorThe government requires prioritization of the placement and prominence of healthier and more sustainable foods and the limitation of the in-store availability of less healthy and less sustainable foods, for:o Formal food vendors (including food stores and supermarkets)o Informal food vendors (including food trucks and…	1

## Sheet: Sustainability
Sustainability	Expert 1	Score 1	Expert 2	Score 2	Expert 3	Score 3	Expert 4	Score 4	Expert 5	Score 5	Expert 6	Score 6
Food supply chains	PRODUCT7 | Land use managementThe government has regulations in place that restrict how land can be used in order to support environmental conservation, address desertification and land degradation, including:o Financial incentives to farmers in exchange for providing ecosystem services when managing the land and working on the land.o Guidance on land use that encourages sustainable development	10	WASTE2 | Food loss and waste reduction through a step-wise process The government requires all stakeholders across the food supply chain to have programmes in place that reduce (and ideally eliminate) food loss and waste, such as:o Elaborating a prevention plan according to a hierarchy of uses for food fit for consumption but consciously discarded, in which priority will be given to human consump…	10	PRODUCT7 | Land use managementThe government has regulations in place that restrict how land can be used in order to support environmental conservation, address desertification and land degradation, including:o Financial incentives to farmers in exchange for providing ecosystem services when managing the land and working on the land.o Guidance on land use that encourages sustainable development	10	PRODUCT12 | Farmers and fishers' support The government has programmes in place to support farmers and fishers taking part in the transition towards sustainable food systems, such as:o Subsidizing the access to sustainable technologies and innovation (including digital technologies);o Providing skill training and capacity development programmes on sustainable and regenerative practices, and on cl…	10	PRODUCT7 | Land use managementThe government has regulations in place that restrict how land can be used in order to support environmental conservation, address desertification and land degradation, including:o Financial incentives to farmers in exchange for providing ecosystem services when managing the land and working on the land.o Guidance on land use that encourages sustainable development	10	WASTE2 | Food loss and waste reduction through a step-wise process The government requires all stakeholders across the food supply chain to have programmes in place that reduce (and ideally eliminate) food loss and waste, such as:o Elaborating a prevention plan according to a hierarchy of uses for food fit for consumption but consciously discarded, in which priority will be given to human consump…	10
	PRODUCT15 | Ecosystem restoration and conservationThe government has programmes in place to conserve and protect biodiversity across:o Lands and forests (zero-expansion policy of new agricultural land, restoring and reforesting degraded land)o Waters, oceans and coastal seas (marine protected areas, mangrove forests)Adopting a "Half Earth" strategy for biodiversity conservation.	8	WASTE1 | Food loss prevention and reduction through infrastructure investment The government minimizes food losses across the whole food supply chain by investing in sustainable infrastructure that improves post-harvest techniques and fosters the development of facilities for the post-harvest storage, the food processing and the transportation.	8	PRODUCT5 | Incentives for crop, fish and livestock diversification The government provides (non-)financial incentives to farmers and fishers to implement sustainable diversification practices, such as polyculture or crop-livestock integration, in:o Food crops (including neglected and underutilized traditional crops)o Livestock specieso Fisheries (including algae and new/emerging finfish species)	8	PRODUCT16 | Climate change impact preparedness The government has programmes in place for climate change impact preparedness that enhance the resilience of food supply chains, such as:o weather insurance for farmers and fisherso interventions to reduce and manage price volatility in case of pests, diseases, weather-related shocks or emergencies.	8	PRODUCT16 | Climate change impact preparedness The government has programmes in place for climate change impact preparedness that enhance the resilience of food supply chains, such as:o weather insurance for farmers and fisherso interventions to reduce and manage price volatility in case of pests, diseases, weather-related shocks or emergencies.	8	WASTE1 | Food loss prevention and reduction through infrastructure investment The government minimizes food losses across the whole food supply chain by investing in sustainable infrastructure that improves post-harvest techniques and fosters the development of facilities for the post-harvest storage, the food processing and the transportation.	8
	PRODUCT1 | Sustainable carbon sequestration practicesThe government has programmes in place to (non-)financially support agroecological practices that enhance natural carbon capture, such as:o Biosequestration practices through agroforestry systems (agrisilvicultural, silvopastoral, agrosylvopastoral)o Afforestation or reforestation practiceso Use of cover cropso Organic farming restoration of ag…	6	WASTE3 | Regulation framework at retail levelThe government has programmes in place to minimize food waste at retail level:o Bars, cafeterias and restaurants shall be obliged to make it possible for consumers to take home food that they have not consumed, at no additional cost. To this end, reusable or easily recyclable packaging suitable for food use must be available to the consumer.o Supermark…	6	PRODUCT10 | Subsidies for sustainable healthy crops/livestock/fishThe intent of existing subsidies by the government is to support sustainably produced crops, livestock and fish that contribute to healthier and more sustainable diets. These subsidised crops, livestock and fish shall be for food products intended for human consumption, and not for animal feed.	6	PRODUCT4 | Optimisation of water resources managementThe government requires farmers to integrate sustainable water resource management practices (e.g. managed aquifer recharge and storage, subsurface waste storage and injection) that optimise water resources and agricultural outputs per unit of water.	6	PRODUCT3 | Regenerative agricultureThe government has programmes in place to (non-)financially support regenerative agriculture practices that protect the soil, enhancing its fertility and health through:o Sustainable soil remediation methods (e.g. bioremediation)o Increase of soil's organic matter contento Nitrogen fixation practices and rotation systemso Crop rotation of the land and return of …	6	PROCESS4 | Environmental impact measuresThe government requires the food producing companies to measure the environmental impact of food products by calculating in a standardized way an eco-score (e.g. lifecycle analysis, full environmental footprint) for the environmental impact of individual food and drink products.	6
	PRODUCT2 | Sustainable fisheriesThe government’s national fisheries management policy directives guarantee that fishing activities carried out by the national fleet are environmentally sustainable (including artisanal fish and other aquatic systems) and require fully-documented fisheries taking into account bycatch and the preservation of marine ecosystems and sensitive species.	4	PRODUCT4 | Optimisation of water resources managementThe government requires farmers to integrate sustainable water resource management practices (e.g. managed aquifer recharge and storage, subsurface waste storage and injection) that optimise water resources and agricultural outputs per unit of water.	4	PRODUCT4 | Optimisation of water resources managementThe government requires farmers to integrate sustainable water resource management practices (e.g. managed aquifer recharge and storage, subsurface waste storage and injection) that optimise water resources and agricultural outputs per unit of water.	4	PRODUCT8 | FertilizersThe government has regulations in place to reduce (and ideally eliminate) the synthetic use of fertilisers, including:o Targets for reductions of nitrogen and phosphorus dischargeso Fertilisers accounting systemso Nitrogen quota systemso Taxes on phosphorus content in feedo Protection of groundwater and coastal areas from fertilizers' pollution	4	PRODUCT15 | Ecosystem restoration and conservationThe government has programmes in place to conserve and protect biodiversity across:o Lands and forests (zero-expansion policy of new agricultural land, restoring and reforesting degraded land)o Waters, oceans and coastal seas (marine protected areas, mangrove forests)Adopting a "Half Earth" strategy for biodiversity conservation.	4	WASTE3 | Regulation framework at retail levelThe government has programmes in place to minimize food waste at retail level:o Bars, cafeterias and restaurants shall be obliged to make it possible for consumers to take home food that they have not consumed, at no additional cost. To this end, reusable or easily recyclable packaging suitable for food use must be available to the consumer.o Supermark…	4
	PRODUCT8 | FertilizersThe government has regulations in place to reduce (and ideally eliminate) the synthetic use of fertilisers, including:o Targets for reductions of nitrogen and phosphorus dischargeso Fertilisers accounting systemso Nitrogen quota systemso Taxes on phosphorus content in feedo Protection of groundwater and coastal areas from fertilizers' pollution	2	PRODUCT7 | Land use managementThe government has regulations in place that restrict how land can be used in order to support environmental conservation, address desertification and land degradation, including:o Financial incentives to farmers in exchange for providing ecosystem services when managing the land and working on the land.o Guidance on land use that encourages sustainable development	2	PRODUCT11 | Farmers access to traditional seeds and breedsThe government has programmes in place that protect ancestral, traditional seeds and breeds, such as:o Making them economically accessible to smallholder/family farmers, prioritizing them over industrial varieties.o Declaring ancestral seeds and breeds as public goods (property of the local community).	2	PRODUCT10 | Subsidies for sustainable healthy crops/livestock/fishThe intent of existing subsidies by the government is to support sustainably produced crops, livestock and fish that contribute to healthier and more sustainable diets. These subsidised crops, livestock and fish shall be for food products intended for human consumption, and not for animal feed.	2	PROCESS4 | Environmental impact measuresThe government requires the food producing companies to measure the environmental impact of food products by calculating in a standardized way an eco-score (e.g. lifecycle analysis, full environmental footprint) for the environmental impact of individual food and drink products.	2	PRODUCT4 | Optimisation of water resources managementThe government requires farmers to integrate sustainable water resource management practices (e.g. managed aquifer recharge and storage, subsurface waste storage and injection) that optimise water resources and agricultural outputs per unit of water.	2
	PRODUCT9 | PesticidesThe government has regulations in place to reduce (and ideally eliminate) the use of chemical pesticides, including:o Avoiding the use of hazardous chemical pesticideso Promoting best practices to minimise the associated risks to human health and the environmento Encouraging farmers to use sustainable prevention techniques for disease and pests’ management	1	PRODUCT2 | Sustainable fisheriesThe government’s national fisheries management policy directives guarantee that fishing activities carried out by the national fleet are environmentally sustainable (including artisanal fish and other aquatic systems) and require fully-documented fisheries taking into account bycatch and the preservation of marine ecosystems and sensitive species.	1	PRODUCT3 | Regenerative agricultureThe government has programmes in place to (non-)financially support regenerative agriculture practices that protect the soil, enhancing its fertility and health through:o Sustainable soil remediation methods (e.g. bioremediation)o Increase of soil's organic matter contento Nitrogen fixation practices and rotation systemso Crop rotation of the land and return of …	1	PRODUCT5 | Incentives for crop, fish and livestock diversification The government provides (non-)financial incentives to farmers and fishers to implement sustainable diversification practices, such as polyculture or crop-livestock integration, in:o Food crops (including neglected and underutilized traditional crops)o Livestock specieso Fisheries (including algae and new/emerging finfish species)	1	PRODUCT4 | Optimisation of water resources managementThe government requires farmers to integrate sustainable water resource management practices (e.g. managed aquifer recharge and storage, subsurface waste storage and injection) that optimise water resources and agricultural outputs per unit of water.	1	PRODUCT9 | PesticidesThe government has regulations in place to reduce (and ideally eliminate) the use of chemical pesticides, including:o Avoiding the use of hazardous chemical pesticideso Promoting best practices to minimise the associated risks to human health and the environmento Encouraging farmers to use sustainable prevention techniques for disease and pests’ management	1
	PRODUCT4 | Optimisation of water resources managementThe government requires farmers to integrate sustainable water resource management practices (e.g. managed aquifer recharge and storage, subsurface waste storage and injection) that optimise water resources and agricultural outputs per unit of water.	1	PRODUCT12 | Farmers and fishers' support The government has programmes in place to support farmers and fishers taking part in the transition towards sustainable food systems, such as:o Subsidizing the access to sustainable technologies and innovation (including digital technologies);o Providing skill training and capacity development programmes on sustainable and regenerative practices, and on cl…	1	PRODUCT2 | Sustainable fisheriesThe government’s national fisheries management policy directives guarantee that fishing activities carried out by the national fleet are environmentally sustainable (including artisanal fish and other aquatic systems) and require fully-documented fisheries taking into account bycatch and the preservation of marine ecosystems and sensitive species.	1	WASTE1 | Food loss prevention and reduction through infrastructure investment The government minimizes food losses across the whole food supply chain by investing in sustainable infrastructure that improves post-harvest techniques and fosters the development of facilities for the post-harvest storage, the food processing and the transportation.	1	WASTE1 | Food loss prevention and reduction through infrastructure investment The government minimizes food losses across the whole food supply chain by investing in sustainable infrastructure that improves post-harvest techniques and fosters the development of facilities for the post-harvest storage, the food processing and the transportation.	1	PRODUCT2 | Sustainable fisheriesThe government’s national fisheries management policy directives guarantee that fishing activities carried out by the national fleet are environmentally sustainable (including artisanal fish and other aquatic systems) and require fully-documented fisheries taking into account bycatch and the preservation of marine ecosystems and sensitive species.	1
	PRODUCT10 | Subsidies for sustainable healthy crops/livestock/fishThe intent of existing subsidies by the government is to support sustainably produced crops, livestock and fish that contribute to healthier and more sustainable diets. These subsidised crops, livestock and fish shall be for food products intended for human consumption, and not for animal feed.	1	PRODUCT10 | Subsidies for sustainable healthy crops/livestock/fishThe intent of existing subsidies by the government is to support sustainably produced crops, livestock and fish that contribute to healthier and more sustainable diets. These subsidised crops, livestock and fish shall be for food products intended for human consumption, and not for animal feed.	1	PRODUCT12 | Farmers and fishers' support The government has programmes in place to support farmers and fishers taking part in the transition towards sustainable food systems, such as:o Subsidizing the access to sustainable technologies and innovation (including digital technologies);o Providing skill training and capacity development programmes on sustainable and regenerative practices, and on cl…	1	WASTE2 | Food loss and waste reduction through a step-wise process The government requires all stakeholders across the food supply chain to have programmes in place that reduce (and ideally eliminate) food loss and waste, such as:o Elaborating a prevention plan according to a hierarchy of uses for food fit for consumption but consciously discarded, in which priority will be given to human consump…	1	WASTE2 | Food loss and waste reduction through a step-wise process The government requires all stakeholders across the food supply chain to have programmes in place that reduce (and ideally eliminate) food loss and waste, such as:o Elaborating a prevention plan according to a hierarchy of uses for food fit for consumption but consciously discarded, in which priority will be given to human consump…	1
	WASTE1 | Food loss prevention and reduction through infrastructure investment The government minimizes food losses across the whole food supply chain by investing in sustainable infrastructure that improves post-harvest techniques and fosters the development of facilities for the post-harvest storage, the food processing and the transportation.	1	PRODUCT1 | Sustainable carbon sequestration practicesThe government has programmes in place to (non-)financially support agroecological practices that enhance natural carbon capture, such as:o Biosequestration practices through agroforestry systems (agrisilvicultural, silvopastoral, agrosylvopastoral)o Afforestation or reforestation practiceso Use of cover cropso Organic farming restoration of ag…	1	PRODUCT1 | Sustainable carbon sequestration practicesThe government has programmes in place to (non-)financially support agroecological practices that enhance natural carbon capture, such as:o Biosequestration practices through agroforestry systems (agrisilvicultural, silvopastoral, agrosylvopastoral)o Afforestation or reforestation practiceso Use of cover cropso Organic farming restoration of ag…	1	PRODUCT11 | Farmers access to traditional seeds and breedsThe government has programmes in place that protect ancestral, traditional seeds and breeds, such as:o Making them economically accessible to smallholder/family farmers, prioritizing them over industrial varieties.o Declaring ancestral seeds and breeds as public goods (property of the local community).	1	PRODUCT2 | Sustainable fisheriesThe government’s national fisheries management policy directives guarantee that fishing activities carried out by the national fleet are environmentally sustainable (including artisanal fish and other aquatic systems) and require fully-documented fisheries taking into account bycatch and the preservation of marine ecosystems and sensitive species.	1
	WASTE2 | Food loss and waste reduction through a step-wise process The government requires all stakeholders across the food supply chain to have programmes in place that reduce (and ideally eliminate) food loss and waste, such as:o Elaborating a prevention plan according to a hierarchy of uses for food fit for consumption but consciously discarded, in which priority will be given to human consump…	1	PRODUCT3 | Regenerative agricultureThe government has programmes in place to (non-)financially support regenerative agriculture practices that protect the soil, enhancing its fertility and health through:o Sustainable soil remediation methods (e.g. bioremediation)o Increase of soil's organic matter contento Nitrogen fixation practices and rotation systemso Crop rotation of the land and return of …	1	PRODUCT8 | FertilizersThe government has regulations in place to reduce (and ideally eliminate) the synthetic use of fertilisers, including:o Targets for reductions of nitrogen and phosphorus dischargeso Fertilisers accounting systemso Nitrogen quota systemso Taxes on phosphorus content in feedo Protection of groundwater and coastal areas from fertilizers' pollution	1	PRODUCT9 | PesticidesThe government has regulations in place to reduce (and ideally eliminate) the use of chemical pesticides, including:o Avoiding the use of hazardous chemical pesticideso Promoting best practices to minimise the associated risks to human health and the environmento Encouraging farmers to use sustainable prevention techniques for disease and pests’ management	1	PRODUCT8 | FertilizersThe government has regulations in place to reduce (and ideally eliminate) the synthetic use of fertilisers, including:o Targets for reductions of nitrogen and phosphorus dischargeso Fertilisers accounting systemso Nitrogen quota systemso Taxes on phosphorus content in feedo Protection of groundwater and coastal areas from fertilizers' pollution	1
	PROCESS4 | Environmental impact measuresThe government requires the food producing companies to measure the environmental impact of food products by calculating in a standardized way an eco-score (e.g. lifecycle analysis, full environmental footprint) for the environmental impact of individual food and drink products.	1	PRODUCT9 | PesticidesThe government has regulations in place to reduce (and ideally eliminate) the use of chemical pesticides, including:o Avoiding the use of hazardous chemical pesticideso Promoting best practices to minimise the associated risks to human health and the environmento Encouraging farmers to use sustainable prevention techniques for disease and pests’ management	1	PROCESS2 | Support for startups and SMEs producing healthier and more sustainable foods The government provides (and if already in place, makes good use of) investment funds for startups, small- and medium-sized food businesses that store, process, package and/or handle healthier and more sustainable foods. At fixed amount of the funding is addressed to employment generation in rural areas and di…	1	PRODUCT13 | Support to women's empowerment The government has programmes in place that enhance the participation of women and give (non-)financial support to women in agriculture and fisheries, such as:o Providing start-up grants, loans or guarantees (designed to help or advice on how best to enter sustainable farming)o Guaranteeing decision-making power in leadership positionso Providing income …	1	PRODUCT9 | PesticidesThe government has regulations in place to reduce (and ideally eliminate) the use of chemical pesticides, including:o Avoiding the use of hazardous chemical pesticideso Promoting best practices to minimise the associated risks to human health and the environmento Encouraging farmers to use sustainable prevention techniques for disease and pests’ management	1
	TRADE2 | Effective use of trade policy levers for sustainable food systemsThe government adopts measures to manage investment and protect their regulatory capacity from the influence of vested interests on policy and uses trade policy levers more effectively to ensure environmental sustainability and the availability and accessibility of healthier and more sustainable foods, prevent overweight an…	1	PRODUCT15 | Ecosystem restoration and conservationThe government has programmes in place to conserve and protect biodiversity across:o Lands and forests (zero-expansion policy of new agricultural land, restoring and reforesting degraded land)o Waters, oceans and coastal seas (marine protected areas, mangrove forests)Adopting a "Half Earth" strategy for biodiversity conservation.	1	PROCESS4 | Environmental impact measuresThe government requires the food producing companies to measure the environmental impact of food products by calculating in a standardized way an eco-score (e.g. lifecycle analysis, full environmental footprint) for the environmental impact of individual food and drink products.	1	PRODUCT14 | Support to young generationsThe government has programmes in place that give (non-)financial support to young generations (	1
	TRADE4 | Transparency of global food supply chainsThe government fosters sustainable and responsible corporate behaviour throughout the global value chains, such as:o Implementing Participatory Guarantee System (PGS) for sustainable production.o Requiring companies to identify and, where necessary, prevent, end or mitigate adverse impacts of their activities on the environment (e.g. pollution, us…	1	PRODUCT8 | FertilizersThe government has regulations in place to reduce (and ideally eliminate) the synthetic use of fertilisers, including:o Targets for reductions of nitrogen and phosphorus dischargeso Fertilisers accounting systemso Nitrogen quota systemso Taxes on phosphorus content in feedo Protection of groundwater and coastal areas from fertilizers' pollution	1	WASTE3 | Regulation framework at retail levelThe government has programmes in place to minimize food waste at retail level:o Bars, cafeterias and restaurants shall be obliged to make it possible for consumers to take home food that they have not consumed, at no additional cost. To this end, reusable or easily recyclable packaging suitable for food use must be available to the consumer.o Supermark…	1	PROCESS1 | Connecting smallholder farmers with territorial marketsThe government has programmes in place to guarantee that the local, fresh and diverse production of smallholder/family farmers reaches territorial markets (urban, peri-urban and rural), such as:o Investing in transportation, road and railway infrastructure;o Investing in storage facilities to be rented at lower prices to smallholde…	1
	TRADE3 | Trade incentives for shorter food supply chainsThe government provides trade policy incentives that enable shorter food supply chains (SFSCs) linking cities to secure a supply of healthier and more sustainable foods, and ensuring that priority is given to food from exports and imports that do not contribute to deforestation, or to the displacement of vulnerable groups from their traditio…	1	PROCESS4 | Environmental impact measuresThe government requires the food producing companies to measure the environmental impact of food products by calculating in a standardized way an eco-score (e.g. lifecycle analysis, full environmental footprint) for the environmental impact of individual food and drink products.	1	PROCESS1 | Connecting smallholder farmers with territorial marketsThe government has programmes in place to guarantee that the local, fresh and diverse production of smallholder/family farmers reaches territorial markets (urban, peri-urban and rural), such as:o Investing in transportation, road and railway infrastructure;o Investing in storage facilities to be rented at lower prices to smallholde…	1	PRODUCT3 | Regenerative agricultureThe government has programmes in place to (non-)financially support regenerative agriculture practices that protect the soil, enhancing its fertility and health through:o Sustainable soil remediation methods (e.g. bioremediation)o Increase of soil's organic matter contento Nitrogen fixation practices and rotation systemso Crop rotation of the land and return of …	1
	PROCESS2 | Support for startups and SMEs producing healthier and more sustainable foods The government provides (and if already in place, makes good use of) investment funds for startups, small- and medium-sized food businesses that store, process, package and/or handle healthier and more sustainable foods. At fixed amount of the funding is addressed to employment generation in rural areas and di…	1	PRODUCT5 | Incentives for crop, fish and livestock diversification The government provides (non-)financial incentives to farmers and fishers to implement sustainable diversification practices, such as polyculture or crop-livestock integration, in:o Food crops (including neglected and underutilized traditional crops)o Livestock specieso Fisheries (including algae and new/emerging finfish species)	1	TRADE2 | Effective use of trade policy levers for sustainable food systemsThe government adopts measures to manage investment and protect their regulatory capacity from the influence of vested interests on policy and uses trade policy levers more effectively to ensure environmental sustainability and the availability and accessibility of healthier and more sustainable foods, prevent overweight an…	1	PRODUCT7 | Land use managementThe government has regulations in place that restrict how land can be used in order to support environmental conservation, address desertification and land degradation, including:o Financial incentives to farmers in exchange for providing ecosystem services when managing the land and working on the land.o Guidance on land use that encourages sustainable development	1
	PRODUCT3 | Regenerative agricultureThe government has programmes in place to (non-)financially support regenerative agriculture practices that protect the soil, enhancing its fertility and health through:o Sustainable soil remediation methods (e.g. bioremediation)o Increase of soil's organic matter contento Nitrogen fixation practices and rotation systemso Crop rotation of the land and return of …	1	TRADE2 | Effective use of trade policy levers for sustainable food systemsThe government adopts measures to manage investment and protect their regulatory capacity from the influence of vested interests on policy and uses trade policy levers more effectively to ensure environmental sustainability and the availability and accessibility of healthier and more sustainable foods, prevent overweight an…	1			PRODUCT15 | Ecosystem restoration and conservationThe government has programmes in place to conserve and protect biodiversity across:o Lands and forests (zero-expansion policy of new agricultural land, restoring and reforesting degraded land)o Waters, oceans and coastal seas (marine protected areas, mangrove forests)Adopting a "Half Earth" strategy for biodiversity conservation.	1
	PRODUCT5 | Incentives for crop, fish and livestock diversification The government provides (non-)financial incentives to farmers and fishers to implement sustainable diversification practices, such as polyculture or crop-livestock integration, in:o Food crops (including neglected and underutilized traditional crops)o Livestock specieso Fisheries (including algae and new/emerging finfish species)	1	TRADE4 | Transparency of global food supply chainsThe government fosters sustainable and responsible corporate behaviour throughout the global value chains, such as:o Implementing Participatory Guarantee System (PGS) for sustainable production.o Requiring companies to identify and, where necessary, prevent, end or mitigate adverse impacts of their activities on the environment (e.g. pollution, us…	1			PROCESS4 | Environmental impact measuresThe government requires the food producing companies to measure the environmental impact of food products by calculating in a standardized way an eco-score (e.g. lifecycle analysis, full environmental footprint) for the environmental impact of individual food and drink products.	1
	PRODUCT11 | Farmers access to traditional seeds and breedsThe government has programmes in place that protect ancestral, traditional seeds and breeds, such as:o Making them economically accessible to smallholder/family farmers, prioritizing them over industrial varieties.o Declaring ancestral seeds and breeds as public goods (property of the local community).	1	TRADE3 | Trade incentives for shorter food supply chainsThe government provides trade policy incentives that enable shorter food supply chains (SFSCs) linking cities to secure a supply of healthier and more sustainable foods, and ensuring that priority is given to food from exports and imports that do not contribute to deforestation, or to the displacement of vulnerable groups from their traditio…	1			WASTE3 | Regulation framework at retail levelThe government has programmes in place to minimize food waste at retail level:o Bars, cafeterias and restaurants shall be obliged to make it possible for consumers to take home food that they have not consumed, at no additional cost. To this end, reusable or easily recyclable packaging suitable for food use must be available to the consumer.o Supermark…	1
			PROCESS2 | Support for startups and SMEs producing healthier and more sustainable foods The government provides (and if already in place, makes good use of) investment funds for startups, small- and medium-sized food businesses that store, process, package and/or handle healthier and more sustainable foods. At fixed amount of the funding is addressed to employment generation in rural areas and di…	1			TRADE2 | Effective use of trade policy levers for sustainable food systemsThe government adopts measures to manage investment and protect their regulatory capacity from the influence of vested interests on policy and uses trade policy levers more effectively to ensure environmental sustainability and the availability and accessibility of healthier and more sustainable foods, prevent overweight an…	1
			TRADE1 | Risk impact assessment of trade and investment agreementsThe government conducts cross-ministry and cross-sector risk impact assessments before the negotiation and implementation of multilateral and bilateral trade and investment agreements, to identify, evaluate and minimize the direct and indirect impacts of such agreements on population's nutrition and health, food security and enviro…	1			TRADE3 | Trade incentives for shorter food supply chainsThe government provides trade policy incentives that enable shorter food supply chains (SFSCs) linking cities to secure a supply of healthier and more sustainable foods, and ensuring that priority is given to food from exports and imports that do not contribute to deforestation, or to the displacement of vulnerable groups from their traditio…	1
							PRODUCT1 | Sustainable carbon sequestration practicesThe government has programmes in place to (non-)financially support agroecological practices that enhance natural carbon capture, such as:o Biosequestration practices through agroforestry systems (agrisilvicultural, silvopastoral, agrosylvopastoral)o Afforestation or reforestation practiceso Use of cover cropso Organic farming restoration of ag…	1
Food environments	PRICES3 | Affordability of healthier and more sustainable dietsThe government requires existing food-related income support programmes (e.g. vouchers, cash, school feeding) to make healthier and more sustainable foods accessible for low-income households and vulnerable groups.	10	LABEL2 | Evidence-based claim regulations Robust, evidence-based regulatory systems are in place for:o Approving/reviewing nutrition and health claims on foods, according to an evidence-based independent nutrient profile modelo Approving/reviewing environmental sustainability claimsso that consumers are protected against misleading claims on packaged foods which lack scientific evidence.	10	LABEL2 | Evidence-based claim regulations Robust, evidence-based regulatory systems are in place for:o Approving/reviewing nutrition and health claims on foods, according to an evidence-based independent nutrient profile modelo Approving/reviewing environmental sustainability claimsso that consumers are protected against misleading claims on packaged foods which lack scientific evidence.	10	PRICES2 | Subsidies for healthier and more sustainable foods The intent of existing subsidies/or VAT reductions by the government is for healthier and more sustainable foods (e.g. fruits, vegetables, beans and lentils, whole grains).	10	PRICES3 | Affordability of healthier and more sustainable dietsThe government requires existing food-related income support programmes (e.g. vouchers, cash, school feeding) to make healthier and more sustainable foods accessible for low-income households and vulnerable groups.	10	LABEL2 | Evidence-based claim regulations Robust, evidence-based regulatory systems are in place for:o Approving/reviewing nutrition and health claims on foods, according to an evidence-based independent nutrient profile modelo Approving/reviewing environmental sustainability claimsso that consumers are protected against misleading claims on packaged foods which lack scientific evidence.	10
	PRICES2 | Subsidies for healthier and more sustainable foods The intent of existing subsidies/or VAT reductions by the government is for healthier and more sustainable foods (e.g. fruits, vegetables, beans and lentils, whole grains).	8	LABEL3 | Front-of pack labellingA mandatory, consistent, evidence-informed front-of-pack label with a:o Nutrition information system (e.g. warning labels, numerical/colour coded, graded indicators)o Environmental information system (e.g. lifecycle analysis-inspired label, full environmental footprint label)is required for all packaged foods (either combined or separate), which readily allows cons…	8	LABEL3 | Front-of pack labellingA mandatory, consistent, evidence-informed front-of-pack label with a:o Nutrition information system (e.g. warning labels, numerical/colour coded, graded indicators)o Environmental information system (e.g. lifecycle analysis-inspired label, full environmental footprint label)is required for all packaged foods (either combined or separate), which readily allows cons…	8	PRICES1 | Taxes on less healthy/sustainable foodso The government imposes taxes on less healthy foods (e.g. foods high in nutrients of concern or nutrients of concern in foods) to increase the prices of these foods by at least 20% to discourage less healthy food choices where possible.o The government imposes taxes on less sustainable foods and/or ingredients (e.g. red and processed meat, palm oi…	8	PRICES2 | Subsidies for healthier and more sustainable foods The intent of existing subsidies/or VAT reductions by the government is for healthier and more sustainable foods (e.g. fruits, vegetables, beans and lentils, whole grains).	8	LABEL3 | Front-of pack labellingA mandatory, consistent, evidence-informed front-of-pack label with a:o Nutrition information system (e.g. warning labels, numerical/colour coded, graded indicators)o Environmental information system (e.g. lifecycle analysis-inspired label, full environmental footprint label)is required for all packaged foods (either combined or separate), which readily allows cons…	8
	PRICES1 | Taxes on less healthy/sustainable foodso The government imposes taxes on less healthy foods (e.g. foods high in nutrients of concern or nutrients of concern in foods) to increase the prices of these foods by at least 20% to discourage less healthy food choices where possible.o The government imposes taxes on less sustainable foods and/or ingredients (e.g. red and processed meat, palm oi…	6	LABEL4 | Out-of-home eating outlets menu labellingA consistent, simple, clearly-visible system of menu labelling is required for all out-of-home eating outlets (including vending machines) with a:o Nutrition information system (e.g. energy content, content of nutrients of concern, warning labels, numerical/colour coded, graded indicators)o Environmental information system (e.g. lifecycle analysis…	6	PROMO1 | Marketing restrictions of less healthy and less sustainable foods to children across all mediaComprehensive, mandatory regulations with effective enforcement are implemented by the government to restrict exposure and power of promotion of less healthy and less sustainable foods to children, and/or their parents/caregivers across all types of media, including:o Broadcast media (TV, radio)…	6	PRICES3 | Affordability of healthier and more sustainable dietsThe government requires existing food-related income support programmes (e.g. vouchers, cash, school feeding) to make healthier and more sustainable foods accessible for low-income households and vulnerable groups.	6	PRICES1 | Taxes on less healthy/sustainable foodso The government imposes taxes on less healthy foods (e.g. foods high in nutrients of concern or nutrients of concern in foods) to increase the prices of these foods by at least 20% to discourage less healthy food choices where possible.o The government imposes taxes on less sustainable foods and/or ingredients (e.g. red and processed meat, palm oi…	6	PROMO1 | Marketing restrictions of less healthy and less sustainable foods to children across all mediaComprehensive, mandatory regulations with effective enforcement are implemented by the government to restrict exposure and power of promotion of less healthy and less sustainable foods to children, and/or their parents/caregivers across all types of media, including:o Broadcast media (TV, radio)…	6
	COMP1 | Reformulation of processed foodsFood composition targets/ standards/ restrictions/ bans have been established by the government for:o The content of energy, nutrients of concern (trans fats, added sugars, saturated fat) and sodiumo The use of less healthy and less sustainable ingredients (e.g. palm oil, animal protein sources)o The portion sizesof processed foods.	4	PROMO2 | Restriction of marketing of less healthy, less sustainable food in retail outlets The government has regulations in place to restrict the marketing of less healthy, less sustainable foods within supermarkets and other retail stores, including restrictions on product placement in prominent in-store positions (e.g. checkouts, end-of-aisle displays), price discounts, and sales targeting chi…	4	PROMO2 | Restriction of marketing of less healthy, less sustainable food in retail outlets The government has regulations in place to restrict the marketing of less healthy, less sustainable foods within supermarkets and other retail stores, including restrictions on product placement in prominent in-store positions (e.g. checkouts, end-of-aisle displays), price discounts, and sales targeting chi…	4	PROV3 | Support for shorter food supply chainsThe government gives financial support to shorter food supply chains (SFSCs) initiatives that connect farmers and consumers. Special focus is given to those coupled to organic farming, agroecology or sustainable agriculture practices, such as:o Community-Supported Agriculture (CSA)o Promoting the direct sale of agricultural products by farmers on terr…	4	LABEL2 | Evidence-based claim regulations Robust, evidence-based regulatory systems are in place for:o Approving/reviewing nutrition and health claims on foods, according to an evidence-based independent nutrient profile modelo Approving/reviewing environmental sustainability claimsso that consumers are protected against misleading claims on packaged foods which lack scientific evidence.	4	PROMO2 | Restriction of marketing of less healthy, less sustainable food in retail outlets The government has regulations in place to restrict the marketing of less healthy, less sustainable foods within supermarkets and other retail stores, including restrictions on product placement in prominent in-store positions (e.g. checkouts, end-of-aisle displays), price discounts, and sales targeting chi…	4
	COMP2 | Reformulation of out-of-home meals Food composition targets/ standards/ restrictions/ bans have been established by the government for:o The content of energy, nutrients of concern (trans fats, added sugars, saturated fat) and sodiumo The use of less healthy and less sustainable ingredients (e.g. palm oil, animal protein sources)o The portion sizesof meals sold by food service outlets, fo…	2	PROV2 | Public sector setting (other than school) food and nutrition policiesThe government has clear, consistent policies in place to guarantee that public procurement and public sector settings (other than school and early childhood education services) with food service activities (e.g. hospitals and healthcare facilities, universities, nutrition standards for public canteens, public events, fo…	2	PROV1 | School food and nutrition policies The government implements clear, consistent policies in schools and early childhood education services with food service activities (nutrition standards for canteens, food at events, fundraising, promotions, vending machines etc.) that:o Promote safe drinking water (safe tap water or water fountains)o Provide and promote healthier and more sustainable fo…	2	PROMO1 | Marketing restrictions of less healthy and less sustainable foods to children across all mediaComprehensive, mandatory regulations with effective enforcement are implemented by the government to restrict exposure and power of promotion of less healthy and less sustainable foods to children, and/or their parents/caregivers across all types of media, including:o Broadcast media (TV, radio)…	2	LABEL3 | Front-of pack labellingA mandatory, consistent, evidence-informed front-of-pack label with a:o Nutrition information system (e.g. warning labels, numerical/colour coded, graded indicators)o Environmental information system (e.g. lifecycle analysis-inspired label, full environmental footprint label)is required for all packaged foods (either combined or separate), which readily allows cons…	2	RETAIL2 | Prominence of healthy, sustainable foods in the (in)formal food sectorThe government requires prioritization of the placement and prominence of healthier and more sustainable foods and the limitation of the in-store availability of less healthy and less sustainable foods, for:o Formal food vendors (including food stores and supermarkets)o Informal food vendors (including food trucks and…	2
	PROV1 | School food and nutrition policies The government implements clear, consistent policies in schools and early childhood education services with food service activities (nutrition standards for canteens, food at events, fundraising, promotions, vending machines etc.) that:o Promote safe drinking water (safe tap water or water fountains)o Provide and promote healthier and more sustainable fo…	1			PRICES3 | Affordability of healthier and more sustainable dietsThe government requires existing food-related income support programmes (e.g. vouchers, cash, school feeding) to make healthier and more sustainable foods accessible for low-income households and vulnerable groups.	1	LABEL2 | Evidence-based claim regulations Robust, evidence-based regulatory systems are in place for:o Approving/reviewing nutrition and health claims on foods, according to an evidence-based independent nutrient profile modelo Approving/reviewing environmental sustainability claimsso that consumers are protected against misleading claims on packaged foods which lack scientific evidence.	1	PROV1 | School food and nutrition policies The government implements clear, consistent policies in schools and early childhood education services with food service activities (nutrition standards for canteens, food at events, fundraising, promotions, vending machines etc.) that:o Promote safe drinking water (safe tap water or water fountains)o Provide and promote healthier and more sustainable fo…	1
	PROV2 | Public sector setting (other than school) food and nutrition policiesThe government has clear, consistent policies in place to guarantee that public procurement and public sector settings (other than school and early childhood education services) with food service activities (e.g. hospitals and healthcare facilities, universities, nutrition standards for public canteens, public events, fo…	1			PRICES1 | Taxes on less healthy/sustainable foodso The government imposes taxes on less healthy foods (e.g. foods high in nutrients of concern or nutrients of concern in foods) to increase the prices of these foods by at least 20% to discourage less healthy food choices where possible.o The government imposes taxes on less sustainable foods and/or ingredients (e.g. red and processed meat, palm oi…	1	COMP1 | Reformulation of processed foodsFood composition targets/ standards/ restrictions/ bans have been established by the government for:o The content of energy, nutrients of concern (trans fats, added sugars, saturated fat) and sodiumo The use of less healthy and less sustainable ingredients (e.g. palm oil, animal protein sources)o The portion sizesof processed foods.	1	PROV2 | Public sector setting (other than school) food and nutrition policiesThe government has clear, consistent policies in place to guarantee that public procurement and public sector settings (other than school and early childhood education services) with food service activities (e.g. hospitals and healthcare facilities, universities, nutrition standards for public canteens, public events, fo…	1
	RETAIL1 | Zoning lawso Zoning schemes, regulations and policies (e.g. tax incentives) are robust enough and are being used, where needed, by the government to place limits on the density or placement of quick-service restaurants or other outlets selling mainly less healthy and less sustainable foods.o Zoning schemes are in place to attract healthier and more sustainable grocery stores, kiosks or …	1			PROV3 | Support for shorter food supply chainsThe government gives financial support to shorter food supply chains (SFSCs) initiatives that connect farmers and consumers. Special focus is given to those coupled to organic farming, agroecology or sustainable agriculture practices, such as:o Community-Supported Agriculture (CSA)o Promoting the direct sale of agricultural products by farmers on terr…	1	PROV1 | School food and nutrition policies The government implements clear, consistent policies in schools and early childhood education services with food service activities (nutrition standards for canteens, food at events, fundraising, promotions, vending machines etc.) that:o Promote safe drinking water (safe tap water or water fountains)o Provide and promote healthier and more sustainable fo…	1	LABEL4 | Out-of-home eating outlets menu labellingA consistent, simple, clearly-visible system of menu labelling is required for all out-of-home eating outlets (including vending machines) with a:o Nutrition information system (e.g. energy content, content of nutrients of concern, warning labels, numerical/colour coded, graded indicators)o Environmental information system (e.g. lifecycle analysis…	1
	RETAIL2 | Prominence of healthy, sustainable foods in the (in)formal food sectorThe government requires prioritization of the placement and prominence of healthier and more sustainable foods and the limitation of the in-store availability of less healthy and less sustainable foods, for:o Formal food vendors (including food stores and supermarkets)o Informal food vendors (including food trucks and…	1					LABEL3 | Front-of pack labellingA mandatory, consistent, evidence-informed front-of-pack label with a:o Nutrition information system (e.g. warning labels, numerical/colour coded, graded indicators)o Environmental information system (e.g. lifecycle analysis-inspired label, full environmental footprint label)is required for all packaged foods (either combined or separate), which readily allows cons…	1
	PROMO2 | Restriction of marketing of less healthy, less sustainable food in retail outlets The government has regulations in place to restrict the marketing of less healthy, less sustainable foods within supermarkets and other retail stores, including restrictions on product placement in prominent in-store positions (e.g. checkouts, end-of-aisle displays), price discounts, and sales targeting chi…	1					RETAIL2 | Prominence of healthy, sustainable foods in the (in)formal food sectorThe government requires prioritization of the placement and prominence of healthier and more sustainable foods and the limitation of the in-store availability of less healthy and less sustainable foods, for:o Formal food vendors (including food stores and supermarkets)o Informal food vendors (including food trucks and…	1
	PROMO1 | Marketing restrictions of less healthy and less sustainable foods to children across all mediaComprehensive, mandatory regulations with effective enforcement are implemented by the government to restrict exposure and power of promotion of less healthy and less sustainable foods to children, and/or their parents/caregivers across all types of media, including:o Broadcast media (TV, radio)…	1					PROMO2 | Restriction of marketing of less healthy, less sustainable food in retail outlets The government has regulations in place to restrict the marketing of less healthy, less sustainable foods within supermarkets and other retail stores, including restrictions on product placement in prominent in-store positions (e.g. checkouts, end-of-aisle displays), price discounts, and sales targeting chi…	1
	LABEL2 | Evidence-based claim regulations Robust, evidence-based regulatory systems are in place for:o Approving/reviewing nutrition and health claims on foods, according to an evidence-based independent nutrient profile modelo Approving/reviewing environmental sustainability claimsso that consumers are protected against misleading claims on packaged foods which lack scientific evidence.	1
	LABEL3 | Front-of pack labellingA mandatory, consistent, evidence-informed front-of-pack label with a:o Nutrition information system (e.g. warning labels, numerical/colour coded, graded indicators)o Environmental information system (e.g. lifecycle analysis-inspired label, full environmental footprint label)is required for all packaged foods (either combined or separate), which readily allows cons…	1
	LABEL4 | Out-of-home eating outlets menu labellingA consistent, simple, clearly-visible system of menu labelling is required for all out-of-home eating outlets (including vending machines) with a:o Nutrition information system (e.g. energy content, content of nutrients of concern, warning labels, numerical/colour coded, graded indicators)o Environmental information system (e.g. lifecycle analysis…	1
	LABEL1 | Nutrition information panels and ingredient listso Ingredient lists and nutrient declarations in line with the most recent Codex recommendations are present on the labels of all packaged foods.o Regulations ensure that information concerning the quantity of added sugar and trans-fat within a food product is clearly presented in the nutrition information panel of all relevant packaged foo…	1
	PROV3 | Support for shorter food supply chainsThe government gives financial support to shorter food supply chains (SFSCs) initiatives that connect farmers and consumers. Special focus is given to those coupled to organic farming, agroecology or sustainable agriculture practices, such as:o Community-Supported Agriculture (CSA)o Promoting the direct sale of agricultural products by farmers on terr…	1
	PROMO3 | Marketing restrictions of breastmilk substitutesThe government implements, across all media and settings, the policies and practices of the 'International Code of Marketing of Breast-milk Substitutes' and 'World Health Assembly Resolutions' (e.g. prohibit the promotion of breastmilk substitutes, feeding bottles and teats) and restricts the marketing of breastmilk substitutes to adult wom…	1

## Sheet: Sustain Raiting
Food supply chains	Rating		Indicator	Rank		Food environments	Rating		Indicator	Rank
PROCESS1 | Connecting smallholder farmers with territorial marketsThe government has programmes in place to guarantee that the local, fresh and diverse production of smallholder/family farmers reaches territorial markets (urban, peri-urban and rural), such as:o Investing in transportation, road and railway infrastructure;o Investing in storage facilities to be rented at lower prices to smallholde…	1	1	PRODUCT7 | Land use managementThe government has regulations in place that restrict how land can be used in order to support environmental conservation, address desertification and land degradation, including:o Financial incentives to farmers in exchange for providing ecosystem services when managing the land and working on the land.o Guidance on land use that encourages sustainable development	33		COMP1 | Reformulation of processed foodsFood composition targets/ standards/ restrictions/ bans have been established by the government for:o The content of energy, nutrients of concern (trans fats, added sugars, saturated fat) and sodiumo The use of less healthy and less sustainable ingredients (e.g. palm oil, animal protein sources)o The portion sizesof processed foods.	4	1	LABEL2 | Evidence-based claim regulations Robust, evidence-based regulatory systems are in place for:o Approving/reviewing nutrition and health claims on foods, according to an evidence-based independent nutrient profile modelo Approving/reviewing environmental sustainability claimsso that consumers are protected against misleading claims on packaged foods which lack scientific evidence.	36
PROCESS1 | Connecting smallholder farmers with territorial marketsThe government has programmes in place to guarantee that the local, fresh and diverse production of smallholder/family farmers reaches territorial markets (urban, peri-urban and rural), such as:o Investing in transportation, road and railway infrastructure;o Investing in storage facilities to be rented at lower prices to smallholde…	1	2	WASTE2 | Food loss and waste reduction through a step-wise process The government requires all stakeholders across the food supply chain to have programmes in place that reduce (and ideally eliminate) food loss and waste, such as:o Elaborating a prevention plan according to a hierarchy of uses for food fit for consumption but consciously discarded, in which priority will be given to human consump…	23		COMP1 | Reformulation of processed foodsFood composition targets/ standards/ restrictions/ bans have been established by the government for:o The content of energy, nutrients of concern (trans fats, added sugars, saturated fat) and sodiumo The use of less healthy and less sustainable ingredients (e.g. palm oil, animal protein sources)o The portion sizesof processed foods.	1	2	LABEL3 | Front-of pack labellingA mandatory, consistent, evidence-informed front-of-pack label with a:o Nutrition information system (e.g. warning labels, numerical/colour coded, graded indicators)o Environmental information system (e.g. lifecycle analysis-inspired label, full environmental footprint label)is required for all packaged foods (either combined or separate), which readily allows cons…	28
PROCESS2 | Support for startups and SMEs producing healthier and more sustainable foods The government provides (and if already in place, makes good use of) investment funds for startups, small- and medium-sized food businesses that store, process, package and/or handle healthier and more sustainable foods. At fixed amount of the funding is addressed to employment generation in rural areas and di…	1	3	WASTE1 | Food loss prevention and reduction through infrastructure investment The government minimizes food losses across the whole food supply chain by investing in sustainable infrastructure that improves post-harvest techniques and fosters the development of facilities for the post-harvest storage, the food processing and the transportation.	19		COMP2 | Reformulation of out-of-home meals Food composition targets/ standards/ restrictions/ bans have been established by the government for:o The content of energy, nutrients of concern (trans fats, added sugars, saturated fat) and sodiumo The use of less healthy and less sustainable ingredients (e.g. palm oil, animal protein sources)o The portion sizesof meals sold by food service outlets, fo…	2	3	PRICES3 | Affordability of healthier and more sustainable dietsThe government requires existing food-related income support programmes (e.g. vouchers, cash, school feeding) to make healthier and more sustainable foods accessible for low-income households and vulnerable groups.	27
PROCESS2 | Support for startups and SMEs producing healthier and more sustainable foods The government provides (and if already in place, makes good use of) investment funds for startups, small- and medium-sized food businesses that store, process, package and/or handle healthier and more sustainable foods. At fixed amount of the funding is addressed to employment generation in rural areas and di…	1	4	PRODUCT4 | Optimisation of water resources managementThe government requires farmers to integrate sustainable water resource management practices (e.g. managed aquifer recharge and storage, subsurface waste storage and injection) that optimise water resources and agricultural outputs per unit of water.	18		LABEL1 | Nutrition information panels and ingredient listso Ingredient lists and nutrient declarations in line with the most recent Codex recommendations are present on the labels of all packaged foods.o Regulations ensure that information concerning the quantity of added sugar and trans-fat within a food product is clearly presented in the nutrition information panel of all relevant packaged foo…	1	4	PRICES2 | Subsidies for healthier and more sustainable foods The intent of existing subsidies/or VAT reductions by the government is for healthier and more sustainable foods (e.g. fruits, vegetables, beans and lentils, whole grains).	26
PROCESS2 | Support for startups and SMEs producing healthier and more sustainable foods The government provides (and if already in place, makes good use of) investment funds for startups, small- and medium-sized food businesses that store, process, package and/or handle healthier and more sustainable foods. At fixed amount of the funding is addressed to employment generation in rural areas and di…	1	5	PRODUCT16 | Climate change impact preparedness The government has programmes in place for climate change impact preparedness that enhance the resilience of food supply chains, such as:o weather insurance for farmers and fisherso interventions to reduce and manage price volatility in case of pests, diseases, weather-related shocks or emergencies.	16		LABEL2 | Evidence-based claim regulations Robust, evidence-based regulatory systems are in place for:o Approving/reviewing nutrition and health claims on foods, according to an evidence-based independent nutrient profile modelo Approving/reviewing environmental sustainability claimsso that consumers are protected against misleading claims on packaged foods which lack scientific evidence.	1	5	PRICES1 | Taxes on less healthy/sustainable foodso The government imposes taxes on less healthy foods (e.g. foods high in nutrients of concern or nutrients of concern in foods) to increase the prices of these foods by at least 20% to discourage less healthy food choices where possible.o The government imposes taxes on less sustainable foods and/or ingredients (e.g. red and processed meat, palm oi…	21
PROCESS4 | Environmental impact measuresThe government requires the food producing companies to measure the environmental impact of food products by calculating in a standardized way an eco-score (e.g. lifecycle analysis, full environmental footprint) for the environmental impact of individual food and drink products.	1	6	PRODUCT15 | Ecosystem restoration and conservationThe government has programmes in place to conserve and protect biodiversity across:o Lands and forests (zero-expansion policy of new agricultural land, restoring and reforesting degraded land)o Waters, oceans and coastal seas (marine protected areas, mangrove forests)Adopting a "Half Earth" strategy for biodiversity conservation.	14		LABEL2 | Evidence-based claim regulations Robust, evidence-based regulatory systems are in place for:o Approving/reviewing nutrition and health claims on foods, according to an evidence-based independent nutrient profile modelo Approving/reviewing environmental sustainability claimsso that consumers are protected against misleading claims on packaged foods which lack scientific evidence.	10	6	PROMO1 | Marketing restrictions of less healthy and less sustainable foods to children across all mediaComprehensive, mandatory regulations with effective enforcement are implemented by the government to restrict exposure and power of promotion of less healthy and less sustainable foods to children, and/or their parents/caregivers across all types of media, including:o Broadcast media (TV, radio)…	15
PROCESS4 | Environmental impact measuresThe government requires the food producing companies to measure the environmental impact of food products by calculating in a standardized way an eco-score (e.g. lifecycle analysis, full environmental footprint) for the environmental impact of individual food and drink products.	1	7	PROCESS4 | Environmental impact measuresThe government requires the food producing companies to measure the environmental impact of food products by calculating in a standardized way an eco-score (e.g. lifecycle analysis, full environmental footprint) for the environmental impact of individual food and drink products.	12		LABEL2 | Evidence-based claim regulations Robust, evidence-based regulatory systems are in place for:o Approving/reviewing nutrition and health claims on foods, according to an evidence-based independent nutrient profile modelo Approving/reviewing environmental sustainability claimsso that consumers are protected against misleading claims on packaged foods which lack scientific evidence.	10	7	PROMO2 | Restriction of marketing of less healthy, less sustainable food in retail outlets The government has regulations in place to restrict the marketing of less healthy, less sustainable foods within supermarkets and other retail stores, including restrictions on product placement in prominent in-store positions (e.g. checkouts, end-of-aisle displays), price discounts, and sales targeting chi…	14
PROCESS4 | Environmental impact measuresThe government requires the food producing companies to measure the environmental impact of food products by calculating in a standardized way an eco-score (e.g. lifecycle analysis, full environmental footprint) for the environmental impact of individual food and drink products.	1	8	PRODUCT12 | Farmers and fishers' support The government has programmes in place to support farmers and fishers taking part in the transition towards sustainable food systems, such as:o Subsidizing the access to sustainable technologies and innovation (including digital technologies);o Providing skill training and capacity development programmes on sustainable and regenerative practices, and on cl…	12		LABEL2 | Evidence-based claim regulations Robust, evidence-based regulatory systems are in place for:o Approving/reviewing nutrition and health claims on foods, according to an evidence-based independent nutrient profile modelo Approving/reviewing environmental sustainability claimsso that consumers are protected against misleading claims on packaged foods which lack scientific evidence.	1	8	LABEL4 | Out-of-home eating outlets menu labellingA consistent, simple, clearly-visible system of menu labelling is required for all out-of-home eating outlets (including vending machines) with a:o Nutrition information system (e.g. energy content, content of nutrients of concern, warning labels, numerical/colour coded, graded indicators)o Environmental information system (e.g. lifecycle analysis…	8
PROCESS4 | Environmental impact measuresThe government requires the food producing companies to measure the environmental impact of food products by calculating in a standardized way an eco-score (e.g. lifecycle analysis, full environmental footprint) for the environmental impact of individual food and drink products.	1	9	WASTE3 | Regulation framework at retail levelThe government has programmes in place to minimize food waste at retail level:o Bars, cafeterias and restaurants shall be obliged to make it possible for consumers to take home food that they have not consumed, at no additional cost. To this end, reusable or easily recyclable packaging suitable for food use must be available to the consumer.o Supermark…	12		LABEL2 | Evidence-based claim regulations Robust, evidence-based regulatory systems are in place for:o Approving/reviewing nutrition and health claims on foods, according to an evidence-based independent nutrient profile modelo Approving/reviewing environmental sustainability claimsso that consumers are protected against misleading claims on packaged foods which lack scientific evidence.	4	9	PROV3 | Support for shorter food supply chainsThe government gives financial support to shorter food supply chains (SFSCs) initiatives that connect farmers and consumers. Special focus is given to those coupled to organic farming, agroecology or sustainable agriculture practices, such as:o Community-Supported Agriculture (CSA)o Promoting the direct sale of agricultural products by farmers on terr…	6
PROCESS4 | Environmental impact measuresThe government requires the food producing companies to measure the environmental impact of food products by calculating in a standardized way an eco-score (e.g. lifecycle analysis, full environmental footprint) for the environmental impact of individual food and drink products.	2	10	PRODUCT5 | Incentives for crop, fish and livestock diversification The government provides (non-)financial incentives to farmers and fishers to implement sustainable diversification practices, such as polyculture or crop-livestock integration, in:o Food crops (including neglected and underutilized traditional crops)o Livestock specieso Fisheries (including algae and new/emerging finfish species)	11		LABEL2 | Evidence-based claim regulations Robust, evidence-based regulatory systems are in place for:o Approving/reviewing nutrition and health claims on foods, according to an evidence-based independent nutrient profile modelo Approving/reviewing environmental sustainability claimsso that consumers are protected against misleading claims on packaged foods which lack scientific evidence.	10	10	COMP1 | Reformulation of processed foodsFood composition targets/ standards/ restrictions/ bans have been established by the government for:o The content of energy, nutrients of concern (trans fats, added sugars, saturated fat) and sodiumo The use of less healthy and less sustainable ingredients (e.g. palm oil, animal protein sources)o The portion sizesof processed foods.	5
PROCESS4 | Environmental impact measuresThe government requires the food producing companies to measure the environmental impact of food products by calculating in a standardized way an eco-score (e.g. lifecycle analysis, full environmental footprint) for the environmental impact of individual food and drink products.	6	11	PRODUCT10 | Subsidies for sustainable healthy crops/livestock/fishThe intent of existing subsidies by the government is to support sustainably produced crops, livestock and fish that contribute to healthier and more sustainable diets. These subsidised crops, livestock and fish shall be for food products intended for human consumption, and not for animal feed.	10		LABEL3 | Front-of pack labellingA mandatory, consistent, evidence-informed front-of-pack label with a:o Nutrition information system (e.g. warning labels, numerical/colour coded, graded indicators)o Environmental information system (e.g. lifecycle analysis-inspired label, full environmental footprint label)is required for all packaged foods (either combined or separate), which readily allows cons…	1	11	PROV1 | School food and nutrition policies The government implements clear, consistent policies in schools and early childhood education services with food service activities (nutrition standards for canteens, food at events, fundraising, promotions, vending machines etc.) that:o Promote safe drinking water (safe tap water or water fountains)o Provide and promote healthier and more sustainable fo…	5
PRODUCT1 | Sustainable carbon sequestration practicesThe government has programmes in place to (non-)financially support agroecological practices that enhance natural carbon capture, such as:o Biosequestration practices through agroforestry systems (agrisilvicultural, silvopastoral, agrosylvopastoral)o Afforestation or reforestation practiceso Use of cover cropso Organic farming restoration of ag…	6	12	PRODUCT3 | Regenerative agricultureThe government has programmes in place to (non-)financially support regenerative agriculture practices that protect the soil, enhancing its fertility and health through:o Sustainable soil remediation methods (e.g. bioremediation)o Increase of soil's organic matter contento Nitrogen fixation practices and rotation systemso Crop rotation of the land and return of …	10		LABEL3 | Front-of pack labellingA mandatory, consistent, evidence-informed front-of-pack label with a:o Nutrition information system (e.g. warning labels, numerical/colour coded, graded indicators)o Environmental information system (e.g. lifecycle analysis-inspired label, full environmental footprint label)is required for all packaged foods (either combined or separate), which readily allows cons…	8	12	PROV2 | Public sector setting (other than school) food and nutrition policiesThe government has clear, consistent policies in place to guarantee that public procurement and public sector settings (other than school and early childhood education services) with food service activities (e.g. hospitals and healthcare facilities, universities, nutrition standards for public canteens, public events, fo…	4
PRODUCT1 | Sustainable carbon sequestration practicesThe government has programmes in place to (non-)financially support agroecological practices that enhance natural carbon capture, such as:o Biosequestration practices through agroforestry systems (agrisilvicultural, silvopastoral, agrosylvopastoral)o Afforestation or reforestation practiceso Use of cover cropso Organic farming restoration of ag…	1	13	PRODUCT1 | Sustainable carbon sequestration practicesThe government has programmes in place to (non-)financially support agroecological practices that enhance natural carbon capture, such as:o Biosequestration practices through agroforestry systems (agrisilvicultural, silvopastoral, agrosylvopastoral)o Afforestation or reforestation practiceso Use of cover cropso Organic farming restoration of ag…	9		LABEL3 | Front-of pack labellingA mandatory, consistent, evidence-informed front-of-pack label with a:o Nutrition information system (e.g. warning labels, numerical/colour coded, graded indicators)o Environmental information system (e.g. lifecycle analysis-inspired label, full environmental footprint label)is required for all packaged foods (either combined or separate), which readily allows cons…	8	13	RETAIL2 | Prominence of healthy, sustainable foods in the (in)formal food sectorThe government requires prioritization of the placement and prominence of healthier and more sustainable foods and the limitation of the in-store availability of less healthy and less sustainable foods, for:o Formal food vendors (including food stores and supermarkets)o Informal food vendors (including food trucks and…	4
PRODUCT1 | Sustainable carbon sequestration practicesThe government has programmes in place to (non-)financially support agroecological practices that enhance natural carbon capture, such as:o Biosequestration practices through agroforestry systems (agrisilvicultural, silvopastoral, agrosylvopastoral)o Afforestation or reforestation practiceso Use of cover cropso Organic farming restoration of ag…	1	14	PRODUCT8 | FertilizersThe government has regulations in place to reduce (and ideally eliminate) the synthetic use of fertilisers, including:o Targets for reductions of nitrogen and phosphorus dischargeso Fertilisers accounting systemso Nitrogen quota systemso Taxes on phosphorus content in feedo Protection of groundwater and coastal areas from fertilizers' pollution	9		LABEL3 | Front-of pack labellingA mandatory, consistent, evidence-informed front-of-pack label with a:o Nutrition information system (e.g. warning labels, numerical/colour coded, graded indicators)o Environmental information system (e.g. lifecycle analysis-inspired label, full environmental footprint label)is required for all packaged foods (either combined or separate), which readily allows cons…	1	14	COMP2 | Reformulation of out-of-home meals Food composition targets/ standards/ restrictions/ bans have been established by the government for:o The content of energy, nutrients of concern (trans fats, added sugars, saturated fat) and sodiumo The use of less healthy and less sustainable ingredients (e.g. palm oil, animal protein sources)o The portion sizesof meals sold by food service outlets, fo…	2
PRODUCT1 | Sustainable carbon sequestration practicesThe government has programmes in place to (non-)financially support agroecological practices that enhance natural carbon capture, such as:o Biosequestration practices through agroforestry systems (agrisilvicultural, silvopastoral, agrosylvopastoral)o Afforestation or reforestation practiceso Use of cover cropso Organic farming restoration of ag…	1	15	PRODUCT2 | Sustainable fisheriesThe government’s national fisheries management policy directives guarantee that fishing activities carried out by the national fleet are environmentally sustainable (including artisanal fish and other aquatic systems) and require fully-documented fisheries taking into account bycatch and the preservation of marine ecosystems and sensitive species.	8		LABEL3 | Front-of pack labellingA mandatory, consistent, evidence-informed front-of-pack label with a:o Nutrition information system (e.g. warning labels, numerical/colour coded, graded indicators)o Environmental information system (e.g. lifecycle analysis-inspired label, full environmental footprint label)is required for all packaged foods (either combined or separate), which readily allows cons…	2	15	LABEL1 | Nutrition information panels and ingredient listso Ingredient lists and nutrient declarations in line with the most recent Codex recommendations are present on the labels of all packaged foods.o Regulations ensure that information concerning the quantity of added sugar and trans-fat within a food product is clearly presented in the nutrition information panel of all relevant packaged foo…	1
PRODUCT10 | Subsidies for sustainable healthy crops/livestock/fishThe intent of existing subsidies by the government is to support sustainably produced crops, livestock and fish that contribute to healthier and more sustainable diets. These subsidised crops, livestock and fish shall be for food products intended for human consumption, and not for animal feed.	1	16	PRODUCT9 | PesticidesThe government has regulations in place to reduce (and ideally eliminate) the use of chemical pesticides, including:o Avoiding the use of hazardous chemical pesticideso Promoting best practices to minimise the associated risks to human health and the environmento Encouraging farmers to use sustainable prevention techniques for disease and pests’ management	5		LABEL3 | Front-of pack labellingA mandatory, consistent, evidence-informed front-of-pack label with a:o Nutrition information system (e.g. warning labels, numerical/colour coded, graded indicators)o Environmental information system (e.g. lifecycle analysis-inspired label, full environmental footprint label)is required for all packaged foods (either combined or separate), which readily allows cons…	8	16	PROMO3 | Marketing restrictions of breastmilk substitutesThe government implements, across all media and settings, the policies and practices of the 'International Code of Marketing of Breast-milk Substitutes' and 'World Health Assembly Resolutions' (e.g. prohibit the promotion of breastmilk substitutes, feeding bottles and teats) and restricts the marketing of breastmilk substitutes to adult wom…	1
PRODUCT10 | Subsidies for sustainable healthy crops/livestock/fishThe intent of existing subsidies by the government is to support sustainably produced crops, livestock and fish that contribute to healthier and more sustainable diets. These subsidised crops, livestock and fish shall be for food products intended for human consumption, and not for animal feed.	1	17	PRODUCT11 | Farmers access to traditional seeds and breedsThe government has programmes in place that protect ancestral, traditional seeds and breeds, such as:o Making them economically accessible to smallholder/family farmers, prioritizing them over industrial varieties.o Declaring ancestral seeds and breeds as public goods (property of the local community).	4		LABEL4 | Out-of-home eating outlets menu labellingA consistent, simple, clearly-visible system of menu labelling is required for all out-of-home eating outlets (including vending machines) with a:o Nutrition information system (e.g. energy content, content of nutrients of concern, warning labels, numerical/colour coded, graded indicators)o Environmental information system (e.g. lifecycle analysis…	1	17	RETAIL1 | Zoning lawso Zoning schemes, regulations and policies (e.g. tax incentives) are robust enough and are being used, where needed, by the government to place limits on the density or placement of quick-service restaurants or other outlets selling mainly less healthy and less sustainable foods.o Zoning schemes are in place to attract healthier and more sustainable grocery stores, kiosks or …	1
PRODUCT10 | Subsidies for sustainable healthy crops/livestock/fishThe intent of existing subsidies by the government is to support sustainably produced crops, livestock and fish that contribute to healthier and more sustainable diets. These subsidised crops, livestock and fish shall be for food products intended for human consumption, and not for animal feed.	6	18	TRADE2 | Effective use of trade policy levers for sustainable food systemsThe government adopts measures to manage investment and protect their regulatory capacity from the influence of vested interests on policy and uses trade policy levers more effectively to ensure environmental sustainability and the availability and accessibility of healthier and more sustainable foods, prevent overweight an…	4		LABEL4 | Out-of-home eating outlets menu labellingA consistent, simple, clearly-visible system of menu labelling is required for all out-of-home eating outlets (including vending machines) with a:o Nutrition information system (e.g. energy content, content of nutrients of concern, warning labels, numerical/colour coded, graded indicators)o Environmental information system (e.g. lifecycle analysis…	6
PRODUCT10 | Subsidies for sustainable healthy crops/livestock/fishThe intent of existing subsidies by the government is to support sustainably produced crops, livestock and fish that contribute to healthier and more sustainable diets. These subsidised crops, livestock and fish shall be for food products intended for human consumption, and not for animal feed.	2	19	PROCESS2 | Support for startups and SMEs producing healthier and more sustainable foods The government provides (and if already in place, makes good use of) investment funds for startups, small- and medium-sized food businesses that store, process, package and/or handle healthier and more sustainable foods. At fixed amount of the funding is addressed to employment generation in rural areas and di…	3		LABEL4 | Out-of-home eating outlets menu labellingA consistent, simple, clearly-visible system of menu labelling is required for all out-of-home eating outlets (including vending machines) with a:o Nutrition information system (e.g. energy content, content of nutrients of concern, warning labels, numerical/colour coded, graded indicators)o Environmental information system (e.g. lifecycle analysis…	1
PRODUCT11 | Farmers access to traditional seeds and breedsThe government has programmes in place that protect ancestral, traditional seeds and breeds, such as:o Making them economically accessible to smallholder/family farmers, prioritizing them over industrial varieties.o Declaring ancestral seeds and breeds as public goods (property of the local community).	1	20	TRADE3 | Trade incentives for shorter food supply chainsThe government provides trade policy incentives that enable shorter food supply chains (SFSCs) linking cities to secure a supply of healthier and more sustainable foods, and ensuring that priority is given to food from exports and imports that do not contribute to deforestation, or to the displacement of vulnerable groups from their traditio…	3		PRICES1 | Taxes on less healthy/sustainable foodso The government imposes taxes on less healthy foods (e.g. foods high in nutrients of concern or nutrients of concern in foods) to increase the prices of these foods by at least 20% to discourage less healthy food choices where possible.o The government imposes taxes on less sustainable foods and/or ingredients (e.g. red and processed meat, palm oi…	6
PRODUCT11 | Farmers access to traditional seeds and breedsThe government has programmes in place that protect ancestral, traditional seeds and breeds, such as:o Making them economically accessible to smallholder/family farmers, prioritizing them over industrial varieties.o Declaring ancestral seeds and breeds as public goods (property of the local community).	2	21	PROCESS1 | Connecting smallholder farmers with territorial marketsThe government has programmes in place to guarantee that the local, fresh and diverse production of smallholder/family farmers reaches territorial markets (urban, peri-urban and rural), such as:o Investing in transportation, road and railway infrastructure;o Investing in storage facilities to be rented at lower prices to smallholde…	2		PRICES1 | Taxes on less healthy/sustainable foodso The government imposes taxes on less healthy foods (e.g. foods high in nutrients of concern or nutrients of concern in foods) to increase the prices of these foods by at least 20% to discourage less healthy food choices where possible.o The government imposes taxes on less sustainable foods and/or ingredients (e.g. red and processed meat, palm oi…	1
PRODUCT11 | Farmers access to traditional seeds and breedsThe government has programmes in place that protect ancestral, traditional seeds and breeds, such as:o Making them economically accessible to smallholder/family farmers, prioritizing them over industrial varieties.o Declaring ancestral seeds and breeds as public goods (property of the local community).	1	22	TRADE4 | Transparency of global food supply chainsThe government fosters sustainable and responsible corporate behaviour throughout the global value chains, such as:o Implementing Participatory Guarantee System (PGS) for sustainable production.o Requiring companies to identify and, where necessary, prevent, end or mitigate adverse impacts of their activities on the environment (e.g. pollution, us…	2		PRICES1 | Taxes on less healthy/sustainable foodso The government imposes taxes on less healthy foods (e.g. foods high in nutrients of concern or nutrients of concern in foods) to increase the prices of these foods by at least 20% to discourage less healthy food choices where possible.o The government imposes taxes on less sustainable foods and/or ingredients (e.g. red and processed meat, palm oi…	8
PRODUCT12 | Farmers and fishers' support The government has programmes in place to support farmers and fishers taking part in the transition towards sustainable food systems, such as:o Subsidizing the access to sustainable technologies and innovation (including digital technologies);o Providing skill training and capacity development programmes on sustainable and regenerative practices, and on cl…	1	23	PRODUCT13 | Support to women's empowerment The government has programmes in place that enhance the participation of women and give (non-)financial support to women in agriculture and fisheries, such as:o Providing start-up grants, loans or guarantees (designed to help or advice on how best to enter sustainable farming)o Guaranteeing decision-making power in leadership positionso Providing income …	1		PRICES1 | Taxes on less healthy/sustainable foodso The government imposes taxes on less healthy foods (e.g. foods high in nutrients of concern or nutrients of concern in foods) to increase the prices of these foods by at least 20% to discourage less healthy food choices where possible.o The government imposes taxes on less sustainable foods and/or ingredients (e.g. red and processed meat, palm oi…	6
PRODUCT12 | Farmers and fishers' support The government has programmes in place to support farmers and fishers taking part in the transition towards sustainable food systems, such as:o Subsidizing the access to sustainable technologies and innovation (including digital technologies);o Providing skill training and capacity development programmes on sustainable and regenerative practices, and on cl…	1	24	PRODUCT14 | Support to young generationsThe government has programmes in place that give (non-)financial support to young generations (	1		PRICES2 | Subsidies for healthier and more sustainable foods The intent of existing subsidies/or VAT reductions by the government is for healthier and more sustainable foods (e.g. fruits, vegetables, beans and lentils, whole grains).	8
PRODUCT12 | Farmers and fishers' support The government has programmes in place to support farmers and fishers taking part in the transition towards sustainable food systems, such as:o Subsidizing the access to sustainable technologies and innovation (including digital technologies);o Providing skill training and capacity development programmes on sustainable and regenerative practices, and on cl…	10	25	TRADE1 | Risk impact assessment of trade and investment agreementsThe government conducts cross-ministry and cross-sector risk impact assessments before the negotiation and implementation of multilateral and bilateral trade and investment agreements, to identify, evaluate and minimize the direct and indirect impacts of such agreements on population's nutrition and health, food security and enviro…	1		PRICES2 | Subsidies for healthier and more sustainable foods The intent of existing subsidies/or VAT reductions by the government is for healthier and more sustainable foods (e.g. fruits, vegetables, beans and lentils, whole grains).	10
PRODUCT13 | Support to women's empowerment The government has programmes in place that enhance the participation of women and give (non-)financial support to women in agriculture and fisheries, such as:o Providing start-up grants, loans or guarantees (designed to help or advice on how best to enter sustainable farming)o Guaranteeing decision-making power in leadership positionso Providing income …	1					PRICES2 | Subsidies for healthier and more sustainable foods The intent of existing subsidies/or VAT reductions by the government is for healthier and more sustainable foods (e.g. fruits, vegetables, beans and lentils, whole grains).	8
PRODUCT14 | Support to young generationsThe government has programmes in place that give (non-)financial support to young generations (	1					PRICES3 | Affordability of healthier and more sustainable dietsThe government requires existing food-related income support programmes (e.g. vouchers, cash, school feeding) to make healthier and more sustainable foods accessible for low-income households and vulnerable groups.	10
PRODUCT15 | Ecosystem restoration and conservationThe government has programmes in place to conserve and protect biodiversity across:o Lands and forests (zero-expansion policy of new agricultural land, restoring and reforesting degraded land)o Waters, oceans and coastal seas (marine protected areas, mangrove forests)Adopting a "Half Earth" strategy for biodiversity conservation.	8					PRICES3 | Affordability of healthier and more sustainable dietsThe government requires existing food-related income support programmes (e.g. vouchers, cash, school feeding) to make healthier and more sustainable foods accessible for low-income households and vulnerable groups.	1
PRODUCT15 | Ecosystem restoration and conservationThe government has programmes in place to conserve and protect biodiversity across:o Lands and forests (zero-expansion policy of new agricultural land, restoring and reforesting degraded land)o Waters, oceans and coastal seas (marine protected areas, mangrove forests)Adopting a "Half Earth" strategy for biodiversity conservation.	1					PRICES3 | Affordability of healthier and more sustainable dietsThe government requires existing food-related income support programmes (e.g. vouchers, cash, school feeding) to make healthier and more sustainable foods accessible for low-income households and vulnerable groups.	6
PRODUCT15 | Ecosystem restoration and conservationThe government has programmes in place to conserve and protect biodiversity across:o Lands and forests (zero-expansion policy of new agricultural land, restoring and reforesting degraded land)o Waters, oceans and coastal seas (marine protected areas, mangrove forests)Adopting a "Half Earth" strategy for biodiversity conservation.	1					PRICES3 | Affordability of healthier and more sustainable dietsThe government requires existing food-related income support programmes (e.g. vouchers, cash, school feeding) to make healthier and more sustainable foods accessible for low-income households and vulnerable groups.	10
PRODUCT15 | Ecosystem restoration and conservationThe government has programmes in place to conserve and protect biodiversity across:o Lands and forests (zero-expansion policy of new agricultural land, restoring and reforesting degraded land)o Waters, oceans and coastal seas (marine protected areas, mangrove forests)Adopting a "Half Earth" strategy for biodiversity conservation.	4					PROMO1 | Marketing restrictions of less healthy and less sustainable foods to children across all mediaComprehensive, mandatory regulations with effective enforcement are implemented by the government to restrict exposure and power of promotion of less healthy and less sustainable foods to children, and/or their parents/caregivers across all types of media, including:o Broadcast media (TV, radio)…	1
PRODUCT16 | Climate change impact preparedness The government has programmes in place for climate change impact preparedness that enhance the resilience of food supply chains, such as:o weather insurance for farmers and fisherso interventions to reduce and manage price volatility in case of pests, diseases, weather-related shocks or emergencies.	8					PROMO1 | Marketing restrictions of less healthy and less sustainable foods to children across all mediaComprehensive, mandatory regulations with effective enforcement are implemented by the government to restrict exposure and power of promotion of less healthy and less sustainable foods to children, and/or their parents/caregivers across all types of media, including:o Broadcast media (TV, radio)…	6
PRODUCT16 | Climate change impact preparedness The government has programmes in place for climate change impact preparedness that enhance the resilience of food supply chains, such as:o weather insurance for farmers and fisherso interventions to reduce and manage price volatility in case of pests, diseases, weather-related shocks or emergencies.	8					PROMO1 | Marketing restrictions of less healthy and less sustainable foods to children across all mediaComprehensive, mandatory regulations with effective enforcement are implemented by the government to restrict exposure and power of promotion of less healthy and less sustainable foods to children, and/or their parents/caregivers across all types of media, including:o Broadcast media (TV, radio)…	2
PRODUCT2 | Sustainable fisheriesThe government’s national fisheries management policy directives guarantee that fishing activities carried out by the national fleet are environmentally sustainable (including artisanal fish and other aquatic systems) and require fully-documented fisheries taking into account bycatch and the preservation of marine ecosystems and sensitive species.	4					PROMO1 | Marketing restrictions of less healthy and less sustainable foods to children across all mediaComprehensive, mandatory regulations with effective enforcement are implemented by the government to restrict exposure and power of promotion of less healthy and less sustainable foods to children, and/or their parents/caregivers across all types of media, including:o Broadcast media (TV, radio)…	6
PRODUCT2 | Sustainable fisheriesThe government’s national fisheries management policy directives guarantee that fishing activities carried out by the national fleet are environmentally sustainable (including artisanal fish and other aquatic systems) and require fully-documented fisheries taking into account bycatch and the preservation of marine ecosystems and sensitive species.	1					PROMO2 | Restriction of marketing of less healthy, less sustainable food in retail outlets The government has regulations in place to restrict the marketing of less healthy, less sustainable foods within supermarkets and other retail stores, including restrictions on product placement in prominent in-store positions (e.g. checkouts, end-of-aisle displays), price discounts, and sales targeting chi…	1
PRODUCT2 | Sustainable fisheriesThe government’s national fisheries management policy directives guarantee that fishing activities carried out by the national fleet are environmentally sustainable (including artisanal fish and other aquatic systems) and require fully-documented fisheries taking into account bycatch and the preservation of marine ecosystems and sensitive species.	1					PROMO2 | Restriction of marketing of less healthy, less sustainable food in retail outlets The government has regulations in place to restrict the marketing of less healthy, less sustainable foods within supermarkets and other retail stores, including restrictions on product placement in prominent in-store positions (e.g. checkouts, end-of-aisle displays), price discounts, and sales targeting chi…	4
PRODUCT2 | Sustainable fisheriesThe government’s national fisheries management policy directives guarantee that fishing activities carried out by the national fleet are environmentally sustainable (including artisanal fish and other aquatic systems) and require fully-documented fisheries taking into account bycatch and the preservation of marine ecosystems and sensitive species.	1					PROMO2 | Restriction of marketing of less healthy, less sustainable food in retail outlets The government has regulations in place to restrict the marketing of less healthy, less sustainable foods within supermarkets and other retail stores, including restrictions on product placement in prominent in-store positions (e.g. checkouts, end-of-aisle displays), price discounts, and sales targeting chi…	4
PRODUCT2 | Sustainable fisheriesThe government’s national fisheries management policy directives guarantee that fishing activities carried out by the national fleet are environmentally sustainable (including artisanal fish and other aquatic systems) and require fully-documented fisheries taking into account bycatch and the preservation of marine ecosystems and sensitive species.	1					PROMO2 | Restriction of marketing of less healthy, less sustainable food in retail outlets The government has regulations in place to restrict the marketing of less healthy, less sustainable foods within supermarkets and other retail stores, including restrictions on product placement in prominent in-store positions (e.g. checkouts, end-of-aisle displays), price discounts, and sales targeting chi…	1
PRODUCT3 | Regenerative agricultureThe government has programmes in place to (non-)financially support regenerative agriculture practices that protect the soil, enhancing its fertility and health through:o Sustainable soil remediation methods (e.g. bioremediation)o Increase of soil's organic matter contento Nitrogen fixation practices and rotation systemso Crop rotation of the land and return of …	1					PROMO2 | Restriction of marketing of less healthy, less sustainable food in retail outlets The government has regulations in place to restrict the marketing of less healthy, less sustainable foods within supermarkets and other retail stores, including restrictions on product placement in prominent in-store positions (e.g. checkouts, end-of-aisle displays), price discounts, and sales targeting chi…	4
PRODUCT3 | Regenerative agricultureThe government has programmes in place to (non-)financially support regenerative agriculture practices that protect the soil, enhancing its fertility and health through:o Sustainable soil remediation methods (e.g. bioremediation)o Increase of soil's organic matter contento Nitrogen fixation practices and rotation systemso Crop rotation of the land and return of …	1					PROMO3 | Marketing restrictions of breastmilk substitutesThe government implements, across all media and settings, the policies and practices of the 'International Code of Marketing of Breast-milk Substitutes' and 'World Health Assembly Resolutions' (e.g. prohibit the promotion of breastmilk substitutes, feeding bottles and teats) and restricts the marketing of breastmilk substitutes to adult wom…	1
PRODUCT3 | Regenerative agricultureThe government has programmes in place to (non-)financially support regenerative agriculture practices that protect the soil, enhancing its fertility and health through:o Sustainable soil remediation methods (e.g. bioremediation)o Increase of soil's organic matter contento Nitrogen fixation practices and rotation systemso Crop rotation of the land and return of …	1					PROV1 | School food and nutrition policies The government implements clear, consistent policies in schools and early childhood education services with food service activities (nutrition standards for canteens, food at events, fundraising, promotions, vending machines etc.) that:o Promote safe drinking water (safe tap water or water fountains)o Provide and promote healthier and more sustainable fo…	1
PRODUCT3 | Regenerative agricultureThe government has programmes in place to (non-)financially support regenerative agriculture practices that protect the soil, enhancing its fertility and health through:o Sustainable soil remediation methods (e.g. bioremediation)o Increase of soil's organic matter contento Nitrogen fixation practices and rotation systemso Crop rotation of the land and return of …	1					PROV1 | School food and nutrition policies The government implements clear, consistent policies in schools and early childhood education services with food service activities (nutrition standards for canteens, food at events, fundraising, promotions, vending machines etc.) that:o Promote safe drinking water (safe tap water or water fountains)o Provide and promote healthier and more sustainable fo…	2
PRODUCT3 | Regenerative agricultureThe government has programmes in place to (non-)financially support regenerative agriculture practices that protect the soil, enhancing its fertility and health through:o Sustainable soil remediation methods (e.g. bioremediation)o Increase of soil's organic matter contento Nitrogen fixation practices and rotation systemso Crop rotation of the land and return of …	6					PROV1 | School food and nutrition policies The government implements clear, consistent policies in schools and early childhood education services with food service activities (nutrition standards for canteens, food at events, fundraising, promotions, vending machines etc.) that:o Promote safe drinking water (safe tap water or water fountains)o Provide and promote healthier and more sustainable fo…	1
PRODUCT4 | Optimisation of water resources managementThe government requires farmers to integrate sustainable water resource management practices (e.g. managed aquifer recharge and storage, subsurface waste storage and injection) that optimise water resources and agricultural outputs per unit of water.	1					PROV1 | School food and nutrition policies The government implements clear, consistent policies in schools and early childhood education services with food service activities (nutrition standards for canteens, food at events, fundraising, promotions, vending machines etc.) that:o Promote safe drinking water (safe tap water or water fountains)o Provide and promote healthier and more sustainable fo…	1
PRODUCT4 | Optimisation of water resources managementThe government requires farmers to integrate sustainable water resource management practices (e.g. managed aquifer recharge and storage, subsurface waste storage and injection) that optimise water resources and agricultural outputs per unit of water.	4					PROV2 | Public sector setting (other than school) food and nutrition policiesThe government has clear, consistent policies in place to guarantee that public procurement and public sector settings (other than school and early childhood education services) with food service activities (e.g. hospitals and healthcare facilities, universities, nutrition standards for public canteens, public events, fo…	1
PRODUCT4 | Optimisation of water resources managementThe government requires farmers to integrate sustainable water resource management practices (e.g. managed aquifer recharge and storage, subsurface waste storage and injection) that optimise water resources and agricultural outputs per unit of water.	4					PROV2 | Public sector setting (other than school) food and nutrition policiesThe government has clear, consistent policies in place to guarantee that public procurement and public sector settings (other than school and early childhood education services) with food service activities (e.g. hospitals and healthcare facilities, universities, nutrition standards for public canteens, public events, fo…	2
PRODUCT4 | Optimisation of water resources managementThe government requires farmers to integrate sustainable water resource management practices (e.g. managed aquifer recharge and storage, subsurface waste storage and injection) that optimise water resources and agricultural outputs per unit of water.	6					PROV2 | Public sector setting (other than school) food and nutrition policiesThe government has clear, consistent policies in place to guarantee that public procurement and public sector settings (other than school and early childhood education services) with food service activities (e.g. hospitals and healthcare facilities, universities, nutrition standards for public canteens, public events, fo…	1
PRODUCT4 | Optimisation of water resources managementThe government requires farmers to integrate sustainable water resource management practices (e.g. managed aquifer recharge and storage, subsurface waste storage and injection) that optimise water resources and agricultural outputs per unit of water.	1					PROV3 | Support for shorter food supply chainsThe government gives financial support to shorter food supply chains (SFSCs) initiatives that connect farmers and consumers. Special focus is given to those coupled to organic farming, agroecology or sustainable agriculture practices, such as:o Community-Supported Agriculture (CSA)o Promoting the direct sale of agricultural products by farmers on terr…	1
PRODUCT4 | Optimisation of water resources managementThe government requires farmers to integrate sustainable water resource management practices (e.g. managed aquifer recharge and storage, subsurface waste storage and injection) that optimise water resources and agricultural outputs per unit of water.	2					PROV3 | Support for shorter food supply chainsThe government gives financial support to shorter food supply chains (SFSCs) initiatives that connect farmers and consumers. Special focus is given to those coupled to organic farming, agroecology or sustainable agriculture practices, such as:o Community-Supported Agriculture (CSA)o Promoting the direct sale of agricultural products by farmers on terr…	1
PRODUCT5 | Incentives for crop, fish and livestock diversification The government provides (non-)financial incentives to farmers and fishers to implement sustainable diversification practices, such as polyculture or crop-livestock integration, in:o Food crops (including neglected and underutilized traditional crops)o Livestock specieso Fisheries (including algae and new/emerging finfish species)	1					PROV3 | Support for shorter food supply chainsThe government gives financial support to shorter food supply chains (SFSCs) initiatives that connect farmers and consumers. Special focus is given to those coupled to organic farming, agroecology or sustainable agriculture practices, such as:o Community-Supported Agriculture (CSA)o Promoting the direct sale of agricultural products by farmers on terr…	4
PRODUCT5 | Incentives for crop, fish and livestock diversification The government provides (non-)financial incentives to farmers and fishers to implement sustainable diversification practices, such as polyculture or crop-livestock integration, in:o Food crops (including neglected and underutilized traditional crops)o Livestock specieso Fisheries (including algae and new/emerging finfish species)	1					RETAIL1 | Zoning lawso Zoning schemes, regulations and policies (e.g. tax incentives) are robust enough and are being used, where needed, by the government to place limits on the density or placement of quick-service restaurants or other outlets selling mainly less healthy and less sustainable foods.o Zoning schemes are in place to attract healthier and more sustainable grocery stores, kiosks or …	1
PRODUCT5 | Incentives for crop, fish and livestock diversification The government provides (non-)financial incentives to farmers and fishers to implement sustainable diversification practices, such as polyculture or crop-livestock integration, in:o Food crops (including neglected and underutilized traditional crops)o Livestock specieso Fisheries (including algae and new/emerging finfish species)	8					RETAIL2 | Prominence of healthy, sustainable foods in the (in)formal food sectorThe government requires prioritization of the placement and prominence of healthier and more sustainable foods and the limitation of the in-store availability of less healthy and less sustainable foods, for:o Formal food vendors (including food stores and supermarkets)o Informal food vendors (including food trucks and…	1
PRODUCT5 | Incentives for crop, fish and livestock diversification The government provides (non-)financial incentives to farmers and fishers to implement sustainable diversification practices, such as polyculture or crop-livestock integration, in:o Food crops (including neglected and underutilized traditional crops)o Livestock specieso Fisheries (including algae and new/emerging finfish species)	1					RETAIL2 | Prominence of healthy, sustainable foods in the (in)formal food sectorThe government requires prioritization of the placement and prominence of healthier and more sustainable foods and the limitation of the in-store availability of less healthy and less sustainable foods, for:o Formal food vendors (including food stores and supermarkets)o Informal food vendors (including food trucks and…	1
PRODUCT7 | Land use managementThe government has regulations in place that restrict how land can be used in order to support environmental conservation, address desertification and land degradation, including:o Financial incentives to farmers in exchange for providing ecosystem services when managing the land and working on the land.o Guidance on land use that encourages sustainable development	10					RETAIL2 | Prominence of healthy, sustainable foods in the (in)formal food sectorThe government requires prioritization of the placement and prominence of healthier and more sustainable foods and the limitation of the in-store availability of less healthy and less sustainable foods, for:o Formal food vendors (including food stores and supermarkets)o Informal food vendors (including food trucks and…	2
PRODUCT7 | Land use managementThe government has regulations in place that restrict how land can be used in order to support environmental conservation, address desertification and land degradation, including:o Financial incentives to farmers in exchange for providing ecosystem services when managing the land and working on the land.o Guidance on land use that encourages sustainable development	2
PRODUCT7 | Land use managementThe government has regulations in place that restrict how land can be used in order to support environmental conservation, address desertification and land degradation, including:o Financial incentives to farmers in exchange for providing ecosystem services when managing the land and working on the land.o Guidance on land use that encourages sustainable development	10
PRODUCT7 | Land use managementThe government has regulations in place that restrict how land can be used in order to support environmental conservation, address desertification and land degradation, including:o Financial incentives to farmers in exchange for providing ecosystem services when managing the land and working on the land.o Guidance on land use that encourages sustainable development	1
PRODUCT7 | Land use managementThe government has regulations in place that restrict how land can be used in order to support environmental conservation, address desertification and land degradation, including:o Financial incentives to farmers in exchange for providing ecosystem services when managing the land and working on the land.o Guidance on land use that encourages sustainable development	10
PRODUCT8 | FertilizersThe government has regulations in place to reduce (and ideally eliminate) the synthetic use of fertilisers, including:o Targets for reductions of nitrogen and phosphorus dischargeso Fertilisers accounting systemso Nitrogen quota systemso Taxes on phosphorus content in feedo Protection of groundwater and coastal areas from fertilizers' pollution	2
PRODUCT8 | FertilizersThe government has regulations in place to reduce (and ideally eliminate) the synthetic use of fertilisers, including:o Targets for reductions of nitrogen and phosphorus dischargeso Fertilisers accounting systemso Nitrogen quota systemso Taxes on phosphorus content in feedo Protection of groundwater and coastal areas from fertilizers' pollution	1
PRODUCT8 | FertilizersThe government has regulations in place to reduce (and ideally eliminate) the synthetic use of fertilisers, including:o Targets for reductions of nitrogen and phosphorus dischargeso Fertilisers accounting systemso Nitrogen quota systemso Taxes on phosphorus content in feedo Protection of groundwater and coastal areas from fertilizers' pollution	1
PRODUCT8 | FertilizersThe government has regulations in place to reduce (and ideally eliminate) the synthetic use of fertilisers, including:o Targets for reductions of nitrogen and phosphorus dischargeso Fertilisers accounting systemso Nitrogen quota systemso Taxes on phosphorus content in feedo Protection of groundwater and coastal areas from fertilizers' pollution	4
PRODUCT8 | FertilizersThe government has regulations in place to reduce (and ideally eliminate) the synthetic use of fertilisers, including:o Targets for reductions of nitrogen and phosphorus dischargeso Fertilisers accounting systemso Nitrogen quota systemso Taxes on phosphorus content in feedo Protection of groundwater and coastal areas from fertilizers' pollution	1
PRODUCT9 | PesticidesThe government has regulations in place to reduce (and ideally eliminate) the use of chemical pesticides, including:o Avoiding the use of hazardous chemical pesticideso Promoting best practices to minimise the associated risks to human health and the environmento Encouraging farmers to use sustainable prevention techniques for disease and pests’ management	1
PRODUCT9 | PesticidesThe government has regulations in place to reduce (and ideally eliminate) the use of chemical pesticides, including:o Avoiding the use of hazardous chemical pesticideso Promoting best practices to minimise the associated risks to human health and the environmento Encouraging farmers to use sustainable prevention techniques for disease and pests’ management	1
PRODUCT9 | PesticidesThe government has regulations in place to reduce (and ideally eliminate) the use of chemical pesticides, including:o Avoiding the use of hazardous chemical pesticideso Promoting best practices to minimise the associated risks to human health and the environmento Encouraging farmers to use sustainable prevention techniques for disease and pests’ management	1
PRODUCT9 | PesticidesThe government has regulations in place to reduce (and ideally eliminate) the use of chemical pesticides, including:o Avoiding the use of hazardous chemical pesticideso Promoting best practices to minimise the associated risks to human health and the environmento Encouraging farmers to use sustainable prevention techniques for disease and pests’ management	1
PRODUCT9 | PesticidesThe government has regulations in place to reduce (and ideally eliminate) the use of chemical pesticides, including:o Avoiding the use of hazardous chemical pesticideso Promoting best practices to minimise the associated risks to human health and the environmento Encouraging farmers to use sustainable prevention techniques for disease and pests’ management	1
TRADE1 | Risk impact assessment of trade and investment agreementsThe government conducts cross-ministry and cross-sector risk impact assessments before the negotiation and implementation of multilateral and bilateral trade and investment agreements, to identify, evaluate and minimize the direct and indirect impacts of such agreements on population's nutrition and health, food security and enviro…	1
TRADE2 | Effective use of trade policy levers for sustainable food systemsThe government adopts measures to manage investment and protect their regulatory capacity from the influence of vested interests on policy and uses trade policy levers more effectively to ensure environmental sustainability and the availability and accessibility of healthier and more sustainable foods, prevent overweight an…	1
TRADE2 | Effective use of trade policy levers for sustainable food systemsThe government adopts measures to manage investment and protect their regulatory capacity from the influence of vested interests on policy and uses trade policy levers more effectively to ensure environmental sustainability and the availability and accessibility of healthier and more sustainable foods, prevent overweight an…	1
TRADE2 | Effective use of trade policy levers for sustainable food systemsThe government adopts measures to manage investment and protect their regulatory capacity from the influence of vested interests on policy and uses trade policy levers more effectively to ensure environmental sustainability and the availability and accessibility of healthier and more sustainable foods, prevent overweight an…	1
TRADE2 | Effective use of trade policy levers for sustainable food systemsThe government adopts measures to manage investment and protect their regulatory capacity from the influence of vested interests on policy and uses trade policy levers more effectively to ensure environmental sustainability and the availability and accessibility of healthier and more sustainable foods, prevent overweight an…	1
TRADE3 | Trade incentives for shorter food supply chainsThe government provides trade policy incentives that enable shorter food supply chains (SFSCs) linking cities to secure a supply of healthier and more sustainable foods, and ensuring that priority is given to food from exports and imports that do not contribute to deforestation, or to the displacement of vulnerable groups from their traditio…	1
TRADE3 | Trade incentives for shorter food supply chainsThe government provides trade policy incentives that enable shorter food supply chains (SFSCs) linking cities to secure a supply of healthier and more sustainable foods, and ensuring that priority is given to food from exports and imports that do not contribute to deforestation, or to the displacement of vulnerable groups from their traditio…	1
TRADE3 | Trade incentives for shorter food supply chainsThe government provides trade policy incentives that enable shorter food supply chains (SFSCs) linking cities to secure a supply of healthier and more sustainable foods, and ensuring that priority is given to food from exports and imports that do not contribute to deforestation, or to the displacement of vulnerable groups from their traditio…	1
TRADE4 | Transparency of global food supply chainsThe government fosters sustainable and responsible corporate behaviour throughout the global value chains, such as:o Implementing Participatory Guarantee System (PGS) for sustainable production.o Requiring companies to identify and, where necessary, prevent, end or mitigate adverse impacts of their activities on the environment (e.g. pollution, us…	1
TRADE4 | Transparency of global food supply chainsThe government fosters sustainable and responsible corporate behaviour throughout the global value chains, such as:o Implementing Participatory Guarantee System (PGS) for sustainable production.o Requiring companies to identify and, where necessary, prevent, end or mitigate adverse impacts of their activities on the environment (e.g. pollution, us…	1
WASTE1 | Food loss prevention and reduction through infrastructure investment The government minimizes food losses across the whole food supply chain by investing in sustainable infrastructure that improves post-harvest techniques and fosters the development of facilities for the post-harvest storage, the food processing and the transportation.	1
WASTE1 | Food loss prevention and reduction through infrastructure investment The government minimizes food losses across the whole food supply chain by investing in sustainable infrastructure that improves post-harvest techniques and fosters the development of facilities for the post-harvest storage, the food processing and the transportation.	8
WASTE1 | Food loss prevention and reduction through infrastructure investment The government minimizes food losses across the whole food supply chain by investing in sustainable infrastructure that improves post-harvest techniques and fosters the development of facilities for the post-harvest storage, the food processing and the transportation.	1
WASTE1 | Food loss prevention and reduction through infrastructure investment The government minimizes food losses across the whole food supply chain by investing in sustainable infrastructure that improves post-harvest techniques and fosters the development of facilities for the post-harvest storage, the food processing and the transportation.	1
WASTE1 | Food loss prevention and reduction through infrastructure investment The government minimizes food losses across the whole food supply chain by investing in sustainable infrastructure that improves post-harvest techniques and fosters the development of facilities for the post-harvest storage, the food processing and the transportation.	8
WASTE2 | Food loss and waste reduction through a step-wise process The government requires all stakeholders across the food supply chain to have programmes in place that reduce (and ideally eliminate) food loss and waste, such as:o Elaborating a prevention plan according to a hierarchy of uses for food fit for consumption but consciously discarded, in which priority will be given to human consump…	1
WASTE2 | Food loss and waste reduction through a step-wise process The government requires all stakeholders across the food supply chain to have programmes in place that reduce (and ideally eliminate) food loss and waste, such as:o Elaborating a prevention plan according to a hierarchy of uses for food fit for consumption but consciously discarded, in which priority will be given to human consump…	10
WASTE2 | Food loss and waste reduction through a step-wise process The government requires all stakeholders across the food supply chain to have programmes in place that reduce (and ideally eliminate) food loss and waste, such as:o Elaborating a prevention plan according to a hierarchy of uses for food fit for consumption but consciously discarded, in which priority will be given to human consump…	1
WASTE2 | Food loss and waste reduction through a step-wise process The government requires all stakeholders across the food supply chain to have programmes in place that reduce (and ideally eliminate) food loss and waste, such as:o Elaborating a prevention plan according to a hierarchy of uses for food fit for consumption but consciously discarded, in which priority will be given to human consump…	1
WASTE2 | Food loss and waste reduction through a step-wise process The government requires all stakeholders across the food supply chain to have programmes in place that reduce (and ideally eliminate) food loss and waste, such as:o Elaborating a prevention plan according to a hierarchy of uses for food fit for consumption but consciously discarded, in which priority will be given to human consump…	10
WASTE3 | Regulation framework at retail levelThe government has programmes in place to minimize food waste at retail level:o Bars, cafeterias and restaurants shall be obliged to make it possible for consumers to take home food that they have not consumed, at no additional cost. To this end, reusable or easily recyclable packaging suitable for food use must be available to the consumer.o Supermark…	6
WASTE3 | Regulation framework at retail levelThe government has programmes in place to minimize food waste at retail level:o Bars, cafeterias and restaurants shall be obliged to make it possible for consumers to take home food that they have not consumed, at no additional cost. To this end, reusable or easily recyclable packaging suitable for food use must be available to the consumer.o Supermark…	1
WASTE3 | Regulation framework at retail levelThe government has programmes in place to minimize food waste at retail level:o Bars, cafeterias and restaurants shall be obliged to make it possible for consumers to take home food that they have not consumed, at no additional cost. To this end, reusable or easily recyclable packaging suitable for food use must be available to the consumer.o Supermark…	1
WASTE3 | Regulation framework at retail levelThe government has programmes in place to minimize food waste at retail level:o Bars, cafeterias and restaurants shall be obliged to make it possible for consumers to take home food that they have not consumed, at no additional cost. To this end, reusable or easily recyclable packaging suitable for food use must be available to the consumer.o Supermark…	4

## Sheet: Inequalities
Inequalities	Expert 1	Score 1	Expert 2	Score 2
Food supply chains	PRODUCT5 | Incentives for crop, fish and livestock diversification The government provides (non-)financial incentives to farmers and fishers to implement sustainable diversification practices, such as polyculture or crop-livestock integration, in:o Food crops (including neglected and underutilized traditional crops)o Livestock specieso Fisheries (including algae and new/emerging finfish species)	10	PRODUCT5 | Incentives for crop, fish and livestock diversification The government provides (non-)financial incentives to farmers and fishers to implement sustainable diversification practices, such as polyculture or crop-livestock integration, in:o Food crops (including neglected and underutilized traditional crops)o Livestock specieso Fisheries (including algae and new/emerging finfish species)	10
	PRODUCT10 | Subsidies for sustainable healthy crops/livestock/fishThe intent of existing subsidies by the government is to support sustainably produced crops, livestock and fish that contribute to healthier and more sustainable diets. These subsidised crops, livestock and fish shall be for food products intended for human consumption, and not for animal feed.	8	PRODUCT7 | Land use managementThe government has regulations in place that restrict how land can be used in order to support environmental conservation, address desertification and land degradation, including:o Financial incentives to farmers in exchange for providing ecosystem services when managing the land and working on the land.o Guidance on land use that encourages sustainable development	8
	PRODUCT11 | Farmers access to traditional seeds and breedsThe government has programmes in place that protect ancestral, traditional seeds and breeds, such as:o Making them economically accessible to smallholder/family farmers, prioritizing them over industrial varieties.o Declaring ancestral seeds and breeds as public goods (property of the local community).	6	PRODUCT10 | Subsidies for sustainable healthy crops/livestock/fishThe intent of existing subsidies by the government is to support sustainably produced crops, livestock and fish that contribute to healthier and more sustainable diets. These subsidised crops, livestock and fish shall be for food products intended for human consumption, and not for animal feed.	6
	PRODUCT12 | Farmers and fishers' support The government has programmes in place to support farmers and fishers taking part in the transition towards sustainable food systems, such as:o Subsidizing the access to sustainable technologies and innovation (including digital technologies);o Providing skill training and capacity development programmes on sustainable and regenerative practices, and on cl…	4	PRODUCT13 | Support to women's empowerment The government has programmes in place that enhance the participation of women and give (non-)financial support to women in agriculture and fisheries, such as:o Providing start-up grants, loans or guarantees (designed to help or advice on how best to enter sustainable farming)o Guaranteeing decision-making power in leadership positionso Providing income …	4
	PRODUCT13 | Support to women's empowerment The government has programmes in place that enhance the participation of women and give (non-)financial support to women in agriculture and fisheries, such as:o Providing start-up grants, loans or guarantees (designed to help or advice on how best to enter sustainable farming)o Guaranteeing decision-making power in leadership positionso Providing income …	2	PROCESS1 | Connecting smallholder farmers with territorial marketsThe government has programmes in place to guarantee that the local, fresh and diverse production of smallholder/family farmers reaches territorial markets (urban, peri-urban and rural), such as:o Investing in transportation, road and railway infrastructure;o Investing in storage facilities to be rented at lower prices to smallholde…	2
	PRODUCT14 | Support to young generationsThe government has programmes in place that give (non-)financial support to young generations (	1	TRADE1 | Risk impact assessment of trade and investment agreementsThe government conducts cross-ministry and cross-sector risk impact assessments before the negotiation and implementation of multilateral and bilateral trade and investment agreements, to identify, evaluate and minimize the direct and indirect impacts of such agreements on population's nutrition and health, food security and enviro…	1
	PRODUCT15 | Ecosystem restoration and conservationThe government has programmes in place to conserve and protect biodiversity across:o Lands and forests (zero-expansion policy of new agricultural land, restoring and reforesting degraded land)o Waters, oceans and coastal seas (marine protected areas, mangrove forests)Adopting a "Half Earth" strategy for biodiversity conservation.	1	TRADE3 | Trade incentives for shorter food supply chainsThe government provides trade policy incentives that enable shorter food supply chains (SFSCs) linking cities to secure a supply of healthier and more sustainable foods, and ensuring that priority is given to food from exports and imports that do not contribute to deforestation, or to the displacement of vulnerable groups from their traditio…	1
	PROCESS1 | Connecting smallholder farmers with territorial marketsThe government has programmes in place to guarantee that the local, fresh and diverse production of smallholder/family farmers reaches territorial markets (urban, peri-urban and rural), such as:o Investing in transportation, road and railway infrastructure;o Investing in storage facilities to be rented at lower prices to smallholde…	1	TRADE4 | Transparency of global food supply chainsThe government fosters sustainable and responsible corporate behaviour throughout the global value chains, such as:o Implementing Participatory Guarantee System (PGS) for sustainable production.o Requiring companies to identify and, where necessary, prevent, end or mitigate adverse impacts of their activities on the environment (e.g. pollution, us…	1
	TRADE2 | Effective use of trade policy levers for sustainable food systemsThe government adopts measures to manage investment and protect their regulatory capacity from the influence of vested interests on policy and uses trade policy levers more effectively to ensure environmental sustainability and the availability and accessibility of healthier and more sustainable foods, prevent overweight an…	1
	TRADE3 | Trade incentives for shorter food supply chainsThe government provides trade policy incentives that enable shorter food supply chains (SFSCs) linking cities to secure a supply of healthier and more sustainable foods, and ensuring that priority is given to food from exports and imports that do not contribute to deforestation, or to the displacement of vulnerable groups from their traditio…	1
Food environments	PRICES3 | Affordability of healthier and more sustainable dietsThe government requires existing food-related income support programmes (e.g. vouchers, cash, school feeding) to make healthier and more sustainable foods accessible for low-income households and vulnerable groups.	10	PROMO1 | Marketing restrictions of less healthy and less sustainable foods to children across all mediaComprehensive, mandatory regulations with effective enforcement are implemented by the government to restrict exposure and power of promotion of less healthy and less sustainable foods to children, and/or their parents/caregivers across all types of media, including:o Broadcast media (TV, radio)…	10
	PROV1 | School food and nutrition policies The government implements clear, consistent policies in schools and early childhood education services with food service activities (nutrition standards for canteens, food at events, fundraising, promotions, vending machines etc.) that:o Promote safe drinking water (safe tap water or water fountains)o Provide and promote healthier and more sustainable fo…	8	PROMO2 | Restriction of marketing of less healthy, less sustainable food in retail outlets The government has regulations in place to restrict the marketing of less healthy, less sustainable foods within supermarkets and other retail stores, including restrictions on product placement in prominent in-store positions (e.g. checkouts, end-of-aisle displays), price discounts, and sales targeting chi…	8
	PROV2 | Public sector setting (other than school) food and nutrition policiesThe government has clear, consistent policies in place to guarantee that public procurement and public sector settings (other than school and early childhood education services) with food service activities (e.g. hospitals and healthcare facilities, universities, nutrition standards for public canteens, public events, fo…	6	PROV3 | Support for shorter food supply chainsThe government gives financial support to shorter food supply chains (SFSCs) initiatives that connect farmers and consumers. Special focus is given to those coupled to organic farming, agroecology or sustainable agriculture practices, such as:o Community-Supported Agriculture (CSA)o Promoting the direct sale of agricultural products by farmers on terr…	6
	PROV3 | Support for shorter food supply chainsThe government gives financial support to shorter food supply chains (SFSCs) initiatives that connect farmers and consumers. Special focus is given to those coupled to organic farming, agroecology or sustainable agriculture practices, such as:o Community-Supported Agriculture (CSA)o Promoting the direct sale of agricultural products by farmers on terr…	4	PRICES1 | Taxes on less healthy/sustainable foodso The government imposes taxes on less healthy foods (e.g. foods high in nutrients of concern or nutrients of concern in foods) to increase the prices of these foods by at least 20% to discourage less healthy food choices where possible.o The government imposes taxes on less sustainable foods and/or ingredients (e.g. red and processed meat, palm oi…	4
	PRICES2 | Subsidies for healthier and more sustainable foods The intent of existing subsidies/or VAT reductions by the government is for healthier and more sustainable foods (e.g. fruits, vegetables, beans and lentils, whole grains).	2	PRICES2 | Subsidies for healthier and more sustainable foods The intent of existing subsidies/or VAT reductions by the government is for healthier and more sustainable foods (e.g. fruits, vegetables, beans and lentils, whole grains).	2
	PRICES1 | Taxes on less healthy/sustainable foodso The government imposes taxes on less healthy foods (e.g. foods high in nutrients of concern or nutrients of concern in foods) to increase the prices of these foods by at least 20% to discourage less healthy food choices where possible.o The government imposes taxes on less sustainable foods and/or ingredients (e.g. red and processed meat, palm oi…	1	PRICES3 | Affordability of healthier and more sustainable dietsThe government requires existing food-related income support programmes (e.g. vouchers, cash, school feeding) to make healthier and more sustainable foods accessible for low-income households and vulnerable groups.	1

## Sheet: Inequal Rating
Food supply chains	Rating		Indicator	Rank
PROCESS1 | Connecting smallholder farmers with territorial marketsThe government has programmes in place to guarantee that the local, fresh and diverse production of smallholder/family farmers reaches territorial markets (urban, peri-urban and rural), such as:o Investing in transportation, road and railway infrastructure;o Investing in storage facilities to be rented at lower prices to smallholde…	1	1	PRODUCT5 | Incentives for crop, fish and livestock diversification The government provides (non-)financial incentives to farmers and fishers to implement sustainable diversification practices, such as polyculture or crop-livestock integration, in:o Food crops (including neglected and underutilized traditional crops)o Livestock specieso Fisheries (including algae and new/emerging finfish species)	20
PROCESS1 | Connecting smallholder farmers with territorial marketsThe government has programmes in place to guarantee that the local, fresh and diverse production of smallholder/family farmers reaches territorial markets (urban, peri-urban and rural), such as:o Investing in transportation, road and railway infrastructure;o Investing in storage facilities to be rented at lower prices to smallholde…	2	2	PRODUCT10 | Subsidies for sustainable healthy crops/livestock/fishThe intent of existing subsidies by the government is to support sustainably produced crops, livestock and fish that contribute to healthier and more sustainable diets. These subsidised crops, livestock and fish shall be for food products intended for human consumption, and not for animal feed.	14
PRODUCT10 | Subsidies for sustainable healthy crops/livestock/fishThe intent of existing subsidies by the government is to support sustainably produced crops, livestock and fish that contribute to healthier and more sustainable diets. These subsidised crops, livestock and fish shall be for food products intended for human consumption, and not for animal feed.	8	3	PRODUCT7 | Land use managementThe government has regulations in place that restrict how land can be used in order to support environmental conservation, address desertification and land degradation, including:o Financial incentives to farmers in exchange for providing ecosystem services when managing the land and working on the land.o Guidance on land use that encourages sustainable development	8
PRODUCT10 | Subsidies for sustainable healthy crops/livestock/fishThe intent of existing subsidies by the government is to support sustainably produced crops, livestock and fish that contribute to healthier and more sustainable diets. These subsidised crops, livestock and fish shall be for food products intended for human consumption, and not for animal feed.	6	4	PRODUCT11 | Farmers access to traditional seeds and breedsThe government has programmes in place that protect ancestral, traditional seeds and breeds, such as:o Making them economically accessible to smallholder/family farmers, prioritizing them over industrial varieties.o Declaring ancestral seeds and breeds as public goods (property of the local community).	6
PRODUCT11 | Farmers access to traditional seeds and breedsThe government has programmes in place that protect ancestral, traditional seeds and breeds, such as:o Making them economically accessible to smallholder/family farmers, prioritizing them over industrial varieties.o Declaring ancestral seeds and breeds as public goods (property of the local community).	6	5	PRODUCT13 | Support to women's empowerment The government has programmes in place that enhance the participation of women and give (non-)financial support to women in agriculture and fisheries, such as:o Providing start-up grants, loans or guarantees (designed to help or advice on how best to enter sustainable farming)o Guaranteeing decision-making power in leadership positionso Providing income …	6
PRODUCT12 | Farmers and fishers' support The government has programmes in place to support farmers and fishers taking part in the transition towards sustainable food systems, such as:o Subsidizing the access to sustainable technologies and innovation (including digital technologies);o Providing skill training and capacity development programmes on sustainable and regenerative practices, and on cl…	4	6	PRODUCT12 | Farmers and fishers' support The government has programmes in place to support farmers and fishers taking part in the transition towards sustainable food systems, such as:o Subsidizing the access to sustainable technologies and innovation (including digital technologies);o Providing skill training and capacity development programmes on sustainable and regenerative practices, and on cl…	4
PRODUCT13 | Support to women's empowerment The government has programmes in place that enhance the participation of women and give (non-)financial support to women in agriculture and fisheries, such as:o Providing start-up grants, loans or guarantees (designed to help or advice on how best to enter sustainable farming)o Guaranteeing decision-making power in leadership positionso Providing income …	2	7	PROCESS1 | Connecting smallholder farmers with territorial marketsThe government has programmes in place to guarantee that the local, fresh and diverse production of smallholder/family farmers reaches territorial markets (urban, peri-urban and rural), such as:o Investing in transportation, road and railway infrastructure;o Investing in storage facilities to be rented at lower prices to smallholde…	3
PRODUCT13 | Support to women's empowerment The government has programmes in place that enhance the participation of women and give (non-)financial support to women in agriculture and fisheries, such as:o Providing start-up grants, loans or guarantees (designed to help or advice on how best to enter sustainable farming)o Guaranteeing decision-making power in leadership positionso Providing income …	4	8	TRADE3 | Trade incentives for shorter food supply chainsThe government provides trade policy incentives that enable shorter food supply chains (SFSCs) linking cities to secure a supply of healthier and more sustainable foods, and ensuring that priority is given to food from exports and imports that do not contribute to deforestation, or to the displacement of vulnerable groups from their traditio…	2
PRODUCT14 | Support to young generationsThe government has programmes in place that give (non-)financial support to young generations (	1	9	PRODUCT14 | Support to young generationsThe government has programmes in place that give (non-)financial support to young generations (	1
PRODUCT15 | Ecosystem restoration and conservationThe government has programmes in place to conserve and protect biodiversity across:o Lands and forests (zero-expansion policy of new agricultural land, restoring and reforesting degraded land)o Waters, oceans and coastal seas (marine protected areas, mangrove forests)Adopting a "Half Earth" strategy for biodiversity conservation.	1	10	PRODUCT15 | Ecosystem restoration and conservationThe government has programmes in place to conserve and protect biodiversity across:o Lands and forests (zero-expansion policy of new agricultural land, restoring and reforesting degraded land)o Waters, oceans and coastal seas (marine protected areas, mangrove forests)Adopting a "Half Earth" strategy for biodiversity conservation.	1
PRODUCT5 | Incentives for crop, fish and livestock diversification The government provides (non-)financial incentives to farmers and fishers to implement sustainable diversification practices, such as polyculture or crop-livestock integration, in:o Food crops (including neglected and underutilized traditional crops)o Livestock specieso Fisheries (including algae and new/emerging finfish species)	10	11	TRADE1 | Risk impact assessment of trade and investment agreementsThe government conducts cross-ministry and cross-sector risk impact assessments before the negotiation and implementation of multilateral and bilateral trade and investment agreements, to identify, evaluate and minimize the direct and indirect impacts of such agreements on population's nutrition and health, food security and enviro…	1
PRODUCT5 | Incentives for crop, fish and livestock diversification The government provides (non-)financial incentives to farmers and fishers to implement sustainable diversification practices, such as polyculture or crop-livestock integration, in:o Food crops (including neglected and underutilized traditional crops)o Livestock specieso Fisheries (including algae and new/emerging finfish species)	10	12	TRADE2 | Effective use of trade policy levers for sustainable food systemsThe government adopts measures to manage investment and protect their regulatory capacity from the influence of vested interests on policy and uses trade policy levers more effectively to ensure environmental sustainability and the availability and accessibility of healthier and more sustainable foods, prevent overweight an…	1
PRODUCT7 | Land use managementThe government has regulations in place that restrict how land can be used in order to support environmental conservation, address desertification and land degradation, including:o Financial incentives to farmers in exchange for providing ecosystem services when managing the land and working on the land.o Guidance on land use that encourages sustainable development	8	13	TRADE4 | Transparency of global food supply chainsThe government fosters sustainable and responsible corporate behaviour throughout the global value chains, such as:o Implementing Participatory Guarantee System (PGS) for sustainable production.o Requiring companies to identify and, where necessary, prevent, end or mitigate adverse impacts of their activities on the environment (e.g. pollution, us…	1
TRADE1 | Risk impact assessment of trade and investment agreementsThe government conducts cross-ministry and cross-sector risk impact assessments before the negotiation and implementation of multilateral and bilateral trade and investment agreements, to identify, evaluate and minimize the direct and indirect impacts of such agreements on population's nutrition and health, food security and enviro…	1
TRADE2 | Effective use of trade policy levers for sustainable food systemsThe government adopts measures to manage investment and protect their regulatory capacity from the influence of vested interests on policy and uses trade policy levers more effectively to ensure environmental sustainability and the availability and accessibility of healthier and more sustainable foods, prevent overweight an…	1
TRADE3 | Trade incentives for shorter food supply chainsThe government provides trade policy incentives that enable shorter food supply chains (SFSCs) linking cities to secure a supply of healthier and more sustainable foods, and ensuring that priority is given to food from exports and imports that do not contribute to deforestation, or to the displacement of vulnerable groups from their traditio…	1
TRADE3 | Trade incentives for shorter food supply chainsThe government provides trade policy incentives that enable shorter food supply chains (SFSCs) linking cities to secure a supply of healthier and more sustainable foods, and ensuring that priority is given to food from exports and imports that do not contribute to deforestation, or to the displacement of vulnerable groups from their traditio…	1
TRADE4 | Transparency of global food supply chainsThe government fosters sustainable and responsible corporate behaviour throughout the global value chains, such as:o Implementing Participatory Guarantee System (PGS) for sustainable production.o Requiring companies to identify and, where necessary, prevent, end or mitigate adverse impacts of their activities on the environment (e.g. pollution, us…	1
Food environments	Rating		Indicator	Rank
PRICES1 | Taxes on less healthy/sustainable foodso The government imposes taxes on less healthy foods (e.g. foods high in nutrients of concern or nutrients of concern in foods) to increase the prices of these foods by at least 20% to discourage less healthy food choices where possible.o The government imposes taxes on less sustainable foods and/or ingredients (e.g. red and processed meat, palm oi…	1	1	PRICES3 | Affordability of healthier and more sustainable dietsThe government requires existing food-related income support programmes (e.g. vouchers, cash, school feeding) to make healthier and more sustainable foods accessible for low-income households and vulnerable groups.	11
PRICES1 | Taxes on less healthy/sustainable foodso The government imposes taxes on less healthy foods (e.g. foods high in nutrients of concern or nutrients of concern in foods) to increase the prices of these foods by at least 20% to discourage less healthy food choices where possible.o The government imposes taxes on less sustainable foods and/or ingredients (e.g. red and processed meat, palm oi…	4	2	PROMO1 | Marketing restrictions of less healthy and less sustainable foods to children across all mediaComprehensive, mandatory regulations with effective enforcement are implemented by the government to restrict exposure and power of promotion of less healthy and less sustainable foods to children, and/or their parents/caregivers across all types of media, including:o Broadcast media (TV, radio)…	10
PRICES2 | Subsidies for healthier and more sustainable foods The intent of existing subsidies/or VAT reductions by the government is for healthier and more sustainable foods (e.g. fruits, vegetables, beans and lentils, whole grains).	2	3	PROV3 | Support for shorter food supply chainsThe government gives financial support to shorter food supply chains (SFSCs) initiatives that connect farmers and consumers. Special focus is given to those coupled to organic farming, agroecology or sustainable agriculture practices, such as:o Community-Supported Agriculture (CSA)o Promoting the direct sale of agricultural products by farmers on terr…	10
PRICES2 | Subsidies for healthier and more sustainable foods The intent of existing subsidies/or VAT reductions by the government is for healthier and more sustainable foods (e.g. fruits, vegetables, beans and lentils, whole grains).	2	4	PROMO2 | Restriction of marketing of less healthy, less sustainable food in retail outlets The government has regulations in place to restrict the marketing of less healthy, less sustainable foods within supermarkets and other retail stores, including restrictions on product placement in prominent in-store positions (e.g. checkouts, end-of-aisle displays), price discounts, and sales targeting chi…	8
PRICES3 | Affordability of healthier and more sustainable dietsThe government requires existing food-related income support programmes (e.g. vouchers, cash, school feeding) to make healthier and more sustainable foods accessible for low-income households and vulnerable groups.	10	5	PROV1 | School food and nutrition policies The government implements clear, consistent policies in schools and early childhood education services with food service activities (nutrition standards for canteens, food at events, fundraising, promotions, vending machines etc.) that:o Promote safe drinking water (safe tap water or water fountains)o Provide and promote healthier and more sustainable fo…	8
PRICES3 | Affordability of healthier and more sustainable dietsThe government requires existing food-related income support programmes (e.g. vouchers, cash, school feeding) to make healthier and more sustainable foods accessible for low-income households and vulnerable groups.	1	6	PROV2 | Public sector setting (other than school) food and nutrition policiesThe government has clear, consistent policies in place to guarantee that public procurement and public sector settings (other than school and early childhood education services) with food service activities (e.g. hospitals and healthcare facilities, universities, nutrition standards for public canteens, public events, fo…	6
PROMO1 | Marketing restrictions of less healthy and less sustainable foods to children across all mediaComprehensive, mandatory regulations with effective enforcement are implemented by the government to restrict exposure and power of promotion of less healthy and less sustainable foods to children, and/or their parents/caregivers across all types of media, including:o Broadcast media (TV, radio)…	10	7	PRICES1 | Taxes on less healthy/sustainable foodso The government imposes taxes on less healthy foods (e.g. foods high in nutrients of concern or nutrients of concern in foods) to increase the prices of these foods by at least 20% to discourage less healthy food choices where possible.o The government imposes taxes on less sustainable foods and/or ingredients (e.g. red and processed meat, palm oi…	5
PROMO2 | Restriction of marketing of less healthy, less sustainable food in retail outlets The government has regulations in place to restrict the marketing of less healthy, less sustainable foods within supermarkets and other retail stores, including restrictions on product placement in prominent in-store positions (e.g. checkouts, end-of-aisle displays), price discounts, and sales targeting chi…	8	8	PRICES2 | Subsidies for healthier and more sustainable foods The intent of existing subsidies/or VAT reductions by the government is for healthier and more sustainable foods (e.g. fruits, vegetables, beans and lentils, whole grains).	4
PROV1 | School food and nutrition policies The government implements clear, consistent policies in schools and early childhood education services with food service activities (nutrition standards for canteens, food at events, fundraising, promotions, vending machines etc.) that:o Promote safe drinking water (safe tap water or water fountains)o Provide and promote healthier and more sustainable fo…	8
PROV2 | Public sector setting (other than school) food and nutrition policiesThe government has clear, consistent policies in place to guarantee that public procurement and public sector settings (other than school and early childhood education services) with food service activities (e.g. hospitals and healthcare facilities, universities, nutrition standards for public canteens, public events, fo…	6
PROV3 | Support for shorter food supply chainsThe government gives financial support to shorter food supply chains (SFSCs) initiatives that connect farmers and consumers. Special focus is given to those coupled to organic farming, agroecology or sustainable agriculture practices, such as:o Community-Supported Agriculture (CSA)o Promoting the direct sale of agricultural products by farmers on terr…	4
PROV3 | Support for shorter food supply chainsThe government gives financial support to shorter food supply chains (SFSCs) initiatives that connect farmers and consumers. Special focus is given to those coupled to organic farming, agroecology or sustainable agriculture practices, such as:o Community-Supported Agriculture (CSA)o Promoting the direct sale of agricultural products by farmers on terr…	6
